# Supplementary material for: Research on aging behaviors of insulating silicone oil for cable terminals based on chromatographic and spectroscopic analysis
Source: PLoS One. 2025 Nov 7;20(11):e0334552. doi: 10.1371/journal.pone.0334552 (PMC12594329; doi:10.1371/journal.pone.0334552)
Supplement: S1 Data — (XLSX) [file pone.0334552.s001.xlsx]

## Sheet: Sheet1
Aging time/Gas	CH₄	C₂H₄	C₂H₆	H₂	CO	CO₂
0h	0.77	0	0	0	0	341.05
6h	1.05	0.12	0	0	0	448.44
1d	1.32	0	0	0	0	460.81
5d	3.12	0.43	0.2	0	89.76	679.28
10d	8.49	1.58	0.3	80.77	592.33	2045
15d	23.63	3.56	1.06	116.43	938.77	3659
20d	31.2	5.7	3.2	186	1235	4723
25d	40.1	8.01	5.9	248.58	1519	5360
30d	52.1	10.87	8.4	323.3	1952	6220
Type/Gas	H2	CO	CO2	CH4	C2H4	C2H6	C2H2
Initial Discharge	0.87	0	648.54	1.15	0	0.29	0
	0.85	0	634.69	1.09	0	0.31	0
	0.88	0	645.32	1.12	0	0.28	0
Intense Discharge	0.94	0	681.58	1.42	0.04	0.47	0
	0.96	0	690.56	1.45	0.05	0.48	0
	0.93	0	685.34	1.44	0.04	0.47	0
Type/Gas	H2	CO	CO2	CH4	C2H4	C2H6	C2H2
Breakdown	8.35	1.65	667.54	2.33	0.4	1.37	3.18
	8.28	1.62	672.34	2.38	0.38	1.35	3.16
	8.32	1.64	670.26	2.32	0.41	1.38	3.22
Aging time	0	6h	1d	5d	10d	15d	20d	25d	30d
Wavenumbers（cm-1）	Transmittance（%）	Transmittance（%）	Transmittance（%）	Transmittance（%）	Transmittance（%）	Transmittance（%）	Transmittance（%）	Transmittance（%）	Transmittance（%）
449.815	98.9057	98.3645	96.972	98.29	96.6247	96.6247	96.9699	98.5949	97.1905
450.297	98.8795	98.4684	97.0718	98.4051	96.6963	96.6963	97.3498	98.7976	97.1313
450.779	98.8681	98.5955	97.1536	98.478	96.7628	96.7628	97.7014	98.9903	97.066
451.261	98.8803	98.7784	97.1629	98.3533	96.7791	96.7791	97.8853	99.1066	96.9659
451.743	98.8777	98.9421	97.1295	98.0854	96.7486	96.7486	97.8865	99.1302	96.8549
452.226	98.8512	99.0447	97.0648	97.7366	96.7019	96.7019	97.7243	99.0771	96.7563
452.708	98.8023	99.062	96.9542	97.3956	96.6669	96.6669	97.4562	98.9868	96.7058
453.19	98.7421	99.012	96.7962	97.1074	96.6374	96.6374	97.1406	98.8895	96.7159
453.672	98.7104	98.9707	96.6237	96.8965	96.619	96.619	96.8325	98.7861	96.754
454.154	98.6968	98.9061	96.4934	96.7026	96.6219	96.6219	96.5408	98.6996	96.8379
454.636	98.7212	98.8404	96.4088	96.5804	96.6429	96.6429	96.2895	98.6453	96.9653
455.118	98.7906	98.7921	96.3863	96.5424	96.6766	96.6766	96.1059	98.6296	97.124
455.6	98.9135	98.7755	96.4287	96.576	96.7186	96.7186	96.0019	98.6469	97.294
456.082	99.0834	98.7904	96.5182	96.6486	96.7509	96.7509	95.975	98.6824	97.4558
456.565	99.2717	98.8215	96.6398	96.7325	96.769	96.769	96.0078	98.7159	97.5846
457.047	99.4637	98.8598	96.7686	96.7944	96.7698	96.7698	96.0765	98.7288	97.6606
457.529	99.634	98.8874	96.8814	96.8057	96.7481	96.7481	96.1582	98.7084	97.6744
458.011	99.7615	98.8917	96.9527	96.754	96.7071	96.7071	96.2337	98.6502	97.624
458.493	99.83	98.8658	96.964	96.6376	96.6541	96.6541	96.2909	98.5592	97.5151
458.975	99.8303	98.8111	96.9047	96.4629	96.5983	96.5983	96.3217	98.4488	97.3609
459.457	99.7635	98.7338	96.7708	96.242	96.5501	96.5501	96.3239	98.338	97.1824
459.939	99.638	98.6444	96.5694	95.9922	96.5208	96.5208	96.3005	98.2465	97.0004
460.421	99.4682	98.5566	96.317	95.7365	96.5126	96.5126	96.2586	98.1874	96.8341
460.904	99.2688	98.4767	96.0435	95.4967	96.5251	96.5251	96.2108	98.1672	96.6976
461.386	99.0559	98.409	95.7829	95.2956	96.5522	96.5522	96.1704	98.18	96.5976
461.868	98.8406	98.3493	95.5681	95.1433	96.5748	96.5748	96.1519	98.2107	96.5353
462.35	98.6373	98.2942	95.4252	95.0461	96.5865	96.5865	96.1636	98.2389	96.4989
462.832	98.4461	98.2311	95.3633	95.0086	96.5761	96.5761	96.2049	98.2468	96.4794
463.314	98.2635	98.1494	95.3791	95.0175	96.534	96.534	96.2706	98.2218	96.4631
463.796	98.1038	98.0527	95.4544	95.0618	96.4652	96.4652	96.3529	98.1605	96.4442
464.278	97.9651	97.9395	95.5722	95.139	96.3791	96.3791	96.44	98.0701	96.4166
464.76	97.8513	97.8154	95.7031	95.2381	96.2874	96.2874	96.5228	97.9633	96.379
465.243	97.7659	97.6882	95.825	95.3539	96.204	96.204	96.5967	97.8558	96.334
465.725	97.7138	97.5699	95.9163	95.4816	96.142	96.142	96.6551	97.7623	96.2886
466.207	97.6934	97.4662	95.9676	95.6158	96.1077	96.1077	96.696	97.6939	96.2468
466.689	97.7	97.3817	95.975	95.7468	96.0974	96.0974	96.7158	97.651	96.211
467.171	97.7253	97.3173	95.9392	95.8619	96.1055	96.1055	96.7099	97.6288	96.1813
467.653	97.7572	97.2655	95.872	95.9547	96.1228	96.1228	96.6788	97.6174	96.1566
468.135	97.7826	97.2192	95.787	96.0146	96.1382	96.1382	96.6202	97.6022	96.1324
468.617	97.7914	97.1715	95.7042	96.033	96.142	96.142	96.5362	97.574	96.1045
469.099	97.7766	97.1189	95.6386	96.0116	96.1241	96.1241	96.4284	97.5257	96.0673
469.582	97.7293	97.0497	95.6049	95.9491	96.08	96.08	96.3038	97.457	96.0248
470.064	97.6527	96.9654	95.6094	95.8625	96.0097	96.0097	96.1749	97.3693	95.9783
470.546	97.5539	96.8696	95.6482	95.7661	95.9161	95.9161	96.0541	97.2701	95.9343
471.028	97.4411	96.7659	95.7162	95.6712	95.8061	95.8061	95.9504	97.1715	95.8966
471.51	97.3242	96.6609	95.7943	95.5939	95.6899	95.6899	95.8702	97.0836	95.8695
471.992	97.2134	96.562	95.8678	95.5436	95.5806	95.5806	95.8208	97.0096	95.8551
472.474	97.1222	96.4833	95.9168	95.5241	95.483	95.483	95.7979	96.9485	95.8517
472.957	97.0472	96.4231	95.9318	95.5346	95.4024	95.4024	95.7987	96.9008	95.8495
473.439	96.9898	96.3851	95.9072	95.5735	95.3388	95.3388	95.8185	96.8526	95.8427
473.921	96.9437	96.3661	95.8486	95.6334	95.2874	95.2874	95.851	96.7935	95.8227
474.403	96.8999	96.356	95.7675	95.7081	95.2391	95.2391	95.8918	96.72	95.7865
474.885	96.8475	96.343	95.6777	95.7906	95.1853	95.1853	95.9336	96.6279	95.7328
475.367	96.7794	96.316	95.5987	95.8796	95.1183	95.1183	95.9729	96.5208	95.6633
475.849	96.6859	96.26	95.5466	95.9633	95.0313	95.0313	96.0022	96.4036	95.5835
476.331	96.56	96.1631	95.5313	96.04	94.9204	94.9204	96.0167	96.285	95.4977
476.813	96.4069	96.027	95.5491	96.1084	94.7892	94.7892	96.0118	96.1726	95.411
477.296	96.2358	95.8574	95.5964	96.1633	94.6458	94.6458	95.99	96.0689	95.3317
477.778	96.0567	95.666	95.659	96.2018	94.5014	94.5014	95.9544	95.9745	95.2632
478.26	95.8785	95.4663	95.7216	96.2152	94.3639	94.3639	95.9044	95.8899	95.2073
478.742	95.714	95.2748	95.7668	96.19	94.2421	94.2421	95.8363	95.8122	95.1606
479.224	95.5721	95.1065	95.7813	96.1195	94.1369	94.1369	95.7502	95.7309	95.1146
479.706	95.4493	94.9637	95.7555	95.9952	94.0461	94.0461	95.6419	95.6436	95.0569
480.188	95.3465	94.8505	95.6813	95.813	93.9621	93.9621	95.5049	95.5488	94.9816
480.67	95.2606	94.7673	95.558	95.5807	93.8795	93.8795	95.3367	95.445	94.8813
481.152	95.1867	94.7056	95.3932	95.3152	93.7914	93.7914	95.1413	95.3383	94.7535
481.635	95.1217	94.6602	95.2009	95.0389	93.6903	93.6903	94.9262	95.2278	94.5991
482.117	95.0621	94.6244	94.9913	94.7743	93.5727	93.5727	94.7003	95.1127	94.4229
482.599	94.9984	94.584	94.7802	94.5423	93.4397	93.4397	94.4748	94.9943	94.236
483.081	94.9299	94.5367	94.5788	94.3569	93.2998	93.2998	94.2588	94.8696	94.0405
483.563	94.8548	94.477	94.3871	94.2186	93.1568	93.1568	94.0564	94.7403	93.8483
484.045	94.7743	94.405	94.2068	94.1307	93.0186	93.0186	93.8679	94.6064	93.6674
484.527	94.6844	94.3165	94.0345	94.0869	92.8927	92.8927	93.6927	94.4672	93.5025
485.009	94.5871	94.214	93.8676	94.0755	92.7787	92.7787	93.5282	94.3209	93.3549
485.491	94.4876	94.1024	93.7024	94.0778	92.6773	92.6773	93.3699	94.169	93.2221
485.974	94.3863	93.9862	93.5333	94.0763	92.5854	92.5854	93.2088	94.0143	93.0988
486.456	94.2873	93.871	93.36	94.0499	92.5024	92.5024	93.0381	93.8606	92.9808
486.938	94.192	93.761	93.1838	93.9819	92.4256	92.4256	92.8531	93.7117	92.8648
487.42	94.101	93.6606	93.0046	93.8606	92.3482	92.3482	92.6512	93.5667	92.7461
487.902	94.0106	93.5676	92.8299	93.6823	92.2632	92.2632	92.4393	93.4276	92.6236
488.384	93.9215	93.4861	92.6623	93.4544	92.1657	92.1657	92.2206	93.2952	92.5014
488.866	93.8246	93.4091	92.5124	93.1915	92.0565	92.0565	92.0077	93.1709	92.382
489.348	93.7144	93.3281	92.3891	92.9174	91.9329	91.9329	91.8194	93.0556	92.2716
489.831	93.5923	93.2439	92.2937	92.6484	91.7994	91.7994	91.6594	92.9493	92.1666
490.313	93.4557	93.146	92.2268	92.4057	91.6632	91.6632	91.5387	92.8547	92.0711
490.795	93.3056	93.0283	92.1835	92.1985	91.5301	91.5301	91.4601	92.767	91.9805
491.277	93.1489	92.8919	92.1515	92.0302	91.4073	91.4073	91.4167	92.6877	91.8893
491.759	92.9959	92.7422	92.1238	91.9058	91.2992	91.2992	91.3975	92.6163	91.7919
492.241	92.854	92.5835	92.0887	91.8199	91.2083	91.2083	91.3914	92.5478	91.6867
492.723	92.7315	92.4252	92.039	91.7635	91.1323	91.1323	91.3876	92.4761	91.5734
493.205	92.6378	92.2797	91.9716	91.7228	91.0674	91.0674	91.3774	92.3972	91.4553
493.688	92.5714	92.1558	91.8839	91.6881	91.0101	91.0101	91.3488	92.3095	91.3353
494.17	92.5323	92.0587	91.7825	91.6487	90.9577	90.9577	91.298	92.2146	91.2207
494.652	92.5113	91.9879	91.6679	91.5949	90.9079	90.9079	91.2222	92.1164	91.1177
495.134	92.4987	91.9397	91.5429	91.5216	90.86	90.86	91.1251	92.0153	91.0357
495.616	92.4753	91.9007	91.4155	91.428	90.8168	90.8168	91.0156	91.9175	90.9695
496.098	92.4364	91.8679	91.2939	91.3229	90.7721	90.7721	90.9022	91.8251	90.92
496.58	92.3824	91.838	91.1833	91.2175	90.7291	90.7291	90.7926	91.7385	90.8903
497.062	92.3105	91.8006	91.0938	91.1259	90.6911	90.6911	90.698	91.6656	90.8761
497.544	92.2283	91.7578	91.0287	91.055	90.6558	90.6558	90.621	91.6039	90.8708
498.027	92.1469	91.7146	90.9947	91.0133	90.6203	90.6203	90.5718	91.551	90.8674
498.509	92.0734	91.6718	90.9948	91.0017	90.5821	90.5821	90.5551	91.5069	90.8591
498.991	92.0149	91.6298	91.0241	91.0177	90.5407	90.5407	90.5688	91.4731	90.8452
499.473	91.9764	91.5913	91.0795	91.0577	90.498	90.498	90.6124	91.4514	90.8224
499.955	91.9609	91.5604	91.1532	91.1122	90.4587	90.4587	90.6843	91.4415	90.7926
500.437	91.9691	91.5404	91.2408	91.1758	90.4296	90.4296	90.782	91.4433	90.7602
500.919	91.9986	91.5304	91.3333	91.241	90.4198	90.4198	90.8984	91.4568	90.7306
501.401	92.0416	91.529	91.4225	91.3028	90.4339	90.4339	91.0219	91.4794	90.7087
501.884	92.0917	91.5345	91.4946	91.356	90.468	90.468	91.1409	91.5058	90.6992
502.366	92.1427	91.5437	91.5443	91.398	90.5265	90.5265	91.2434	91.5351	90.6968
502.848	92.1978	91.5589	91.5663	91.4241	90.6002	90.6002	91.3219	91.5637	90.7091
503.33	92.2519	91.5749	91.5639	91.4363	90.6762	90.6762	91.3719	91.5821	90.7392
503.812	92.3019	91.5867	91.5415	91.4441	90.7436	90.7436	91.3949	91.588	90.7824
504.294	92.3535	91.5987	91.5041	91.4517	90.79	90.79	91.3935	91.5801	90.836
504.776	92.4086	91.614	91.4638	91.4627	90.8099	90.8099	91.3784	91.5623	90.8944
505.258	92.4664	91.6358	91.4266	91.4772	90.8058	90.8058	91.3597	91.5401	90.9509
505.74	92.5258	91.6673	91.4025	91.4965	90.785	90.785	91.3456	91.5205	91.0017
506.223	92.5785	91.7056	91.3913	91.5169	90.7612	90.7612	91.3412	91.5126	91.0407
506.705	92.6193	91.7527	91.3921	91.534	90.7437	90.7437	91.348	91.5213	91.0678
507.187	92.6445	91.8095	91.3992	91.5421	90.74	90.74	91.3717	91.5477	91.0847
507.669	92.6469	91.8742	91.4169	91.5476	90.7527	90.7527	91.4133	91.5908	91.0946
508.151	92.6364	91.9515	91.4441	91.5523	90.7844	90.7844	91.4715	91.6495	91.1061
508.633	92.6146	92.0371	91.477	91.5554	90.8264	90.8264	91.5429	91.7188	91.1252
509.115	92.5867	92.1247	91.512	91.5573	90.8786	90.8786	91.6211	91.7921	91.157
509.597	92.5557	92.2066	91.5427	91.5612	90.9412	90.9412	91.6957	91.8643	91.2047
510.079	92.5197	92.2722	91.5744	91.5674	91.0101	91.0101	91.7619	91.9315	91.2651
510.562	92.4871	92.3179	91.6052	91.5764	91.0812	91.0812	91.8181	91.9926	91.3356
511.044	92.4644	92.3441	91.6377	91.5947	91.1547	91.1547	91.8663	92.0468	91.4121
511.526	92.4571	92.3557	91.6738	91.627	91.2293	91.2293	91.9134	92.0949	91.4893
512.008	92.4696	92.361	91.7165	91.6748	91.3041	91.3041	91.9672	92.1378	91.5614
512.49	92.5055	92.37	91.763	91.7351	91.3744	91.3744	92.0343	92.175	91.6246
512.972	92.564	92.3903	91.81	91.8046	91.4382	91.4382	92.1154	92.2076	91.6753
513.454	92.6414	92.4258	91.8537	91.8731	91.4916	91.4916	92.2068	92.2377	91.7134
513.936	92.7347	92.4818	91.8856	91.9307	91.5337	91.5337	92.3025	92.2664	91.7378
514.418	92.8402	92.5601	91.9013	91.9766	91.5616	91.5616	92.3882	92.2925	91.7518
514.901	92.956	92.6564	91.9012	92.0043	91.5774	91.5774	92.4696	92.3156	91.7679
515.383	93.071	92.7605	91.8957	92.0257	91.5835	91.5835	92.5403	92.3363	91.7833
515.865	93.1804	92.8647	91.888	92.0444	91.5822	91.5822	92.5973	92.3514	91.8075
516.347	93.2774	92.9595	91.8849	92.068	91.5759	91.5759	92.639	92.364	91.8448
516.829	93.3567	93.037	91.8906	92.1018	91.5724	91.5724	92.6637	92.3788	91.8962
517.311	93.4182	93.094	91.9071	92.1479	91.5763	91.5763	92.6703	92.4006	91.9612
517.793	93.4629	93.1303	91.9351	92.2043	91.5908	91.5908	92.6627	92.4335	92.0353
518.275	93.4944	93.1491	91.9752	92.2688	91.617	91.617	92.6446	92.4797	92.1122
518.758	93.5179	93.1565	92.0284	92.3391	91.6541	91.6541	92.6216	92.5388	92.1853
519.24	93.539	93.1597	92.0935	92.4125	91.6993	91.6993	92.6002	92.6078	92.2489
519.722	93.5647	93.1676	92.1709	92.4886	91.7478	91.7478	92.5846	92.6794	92.2992
520.204	93.5928	93.1777	92.2557	92.5626	91.7979	91.7979	92.5777	92.7486	92.3336
520.686	93.6247	93.1944	92.3414	92.6328	91.8434	91.8434	92.5784	92.8088	92.3517
521.168	93.6601	93.2157	92.4169	92.688	91.8855	91.8855	92.5842	92.8552	92.3586
521.65	93.6967	93.2397	92.4722	92.7273	91.925	91.925	92.5918	92.8835	92.3583
522.132	93.7353	93.2659	92.5029	92.752	91.9618	91.9618	92.5992	92.8974	92.3482
522.615	93.7773	93.2944	92.5103	92.7609	91.9952	91.9952	92.6184	92.8989	92.3406
523.097	93.8218	93.3239	92.5016	92.7669	92.0226	92.0226	92.6474	92.8923	92.3395
523.579	93.8685	93.3538	92.4907	92.778	92.0435	92.0435	92.6892	92.8818	92.3492
524.061	93.9149	93.3838	92.4886	92.8007	92.0588	92.0588	92.7454	92.8717	92.3697
524.543	93.9593	93.4139	92.5016	92.8345	92.0714	92.0714	92.8143	92.8654	92.3981
525.025	94	93.4456	92.5331	92.8773	92.0837	92.0837	92.8899	92.8658	92.431
525.507	94.0331	93.4773	92.5824	92.9245	92.1015	92.1015	92.9639	92.875	92.4642
525.989	94.0556	93.5073	92.6466	92.9715	92.1278	92.1278	93.0272	92.8924	92.4945
526.471	94.0668	93.5353	92.7217	93.0154	92.1635	92.1635	93.0724	92.9145	92.5202
526.954	94.0652	93.5579	92.8028	93.0553	92.2102	92.2102	93.0946	92.9392	92.5407
527.436	94.0552	93.5775	92.8872	93.0932	92.2651	92.2651	93.0905	92.9651	92.5579
527.918	94.0425	93.5955	92.9679	93.1279	92.3255	92.3255	93.061	92.9924	92.5731
528.4	94.0332	93.6146	93.0368	93.16	92.3887	92.3887	93.0082	93.0226	92.5851
528.882	94.0319	93.6338	93.0862	93.1854	92.4527	92.4527	92.9354	93.0591	92.5959
529.364	94.0421	93.6526	93.1095	93.2031	92.5182	92.5182	92.8479	93.1047	92.6055
529.846	94.0637	93.6684	93.1038	93.2121	92.5865	92.5865	92.7529	93.1611	92.6152
530.328	94.0946	93.6787	93.0727	93.2117	92.6574	92.6574	92.6586	93.2279	92.6266
530.811	94.1312	93.6828	93.0242	93.2031	92.7282	92.7282	92.5737	93.3026	92.6393
531.293	94.1706	93.682	92.9691	93.1863	92.7966	92.7966	92.5059	93.3802	92.6537
531.775	94.2088	93.6789	92.9165	93.1617	92.8561	92.8561	92.4606	93.4534	92.6705
532.257	94.2403	93.6739	92.8733	93.1272	92.9003	92.9003	92.4406	93.5161	92.6892
532.739	94.2618	93.6695	92.845	93.0829	92.9235	92.9235	92.4446	93.5635	92.7087
533.221	94.2724	93.6686	92.8335	93.0291	92.9225	92.9225	92.4697	93.5934	92.7278
533.703	94.273	93.6737	92.8388	92.9684	92.8974	92.8974	92.5118	93.6065	92.7452
534.185	94.2669	93.6872	92.8604	92.9058	92.8517	92.8517	92.5673	93.6059	92.76
534.667	94.2585	93.7098	92.8982	92.8485	92.792	92.792	92.6333	93.5969	92.7722
535.149	94.2523	93.7413	92.9504	92.8029	92.7274	92.7274	92.708	93.5861	92.7822
535.632	94.2537	93.782	93.0182	92.7776	92.6675	92.6675	92.7876	93.5804	92.7912
536.114	94.2621	93.8248	93.0984	92.7747	92.6215	92.6215	92.8689	93.5864	92.7994
536.596	94.2777	93.8664	93.1866	92.794	92.5941	92.5941	92.9481	93.6062	92.8086
537.078	94.3	93.9038	93.2773	92.8328	92.5895	92.5895	93.0218	93.6399	92.8201
537.56	94.3276	93.9351	93.3673	92.8871	92.6067	92.6067	93.0878	93.6842	92.8358
538.042	94.3576	93.9584	93.4544	92.9546	92.6419	92.6419	93.146	93.7329	92.8575
538.524	94.3884	93.9742	93.5374	93.0304	92.6886	92.6886	93.1994	93.7774	92.8866
539.006	94.42	93.986	93.6182	93.1121	92.7385	92.7385	93.2511	93.8105	92.9245
539.489	94.45	93.9941	93.6982	93.1965	92.7866	92.7866	93.3032	93.8283	92.971
539.971	94.4759	93.9985	93.7764	93.2812	92.8285	92.8285	93.3562	93.8298	93.0243
540.453	94.4955	93.9977	93.8494	93.3588	92.8627	92.8627	93.4083	93.8185	93.0827
540.935	94.5079	93.9926	93.9111	93.4241	92.8898	92.8898	93.4558	93.8011	93.1398
541.417	94.5134	93.9835	93.9549	93.4727	92.9126	92.9126	93.495	93.7859	93.1919
541.899	94.5135	93.9723	93.9754	93.5052	92.9341	92.9341	93.5235	93.7804	93.2349
542.381	94.5104	93.9604	93.9695	93.5207	92.9557	92.9557	93.5414	93.7876	93.2685
542.863	94.5051	93.9494	93.9406	93.5243	92.9809	92.9809	93.5495	93.8088	93.2901
543.346	94.4991	93.9421	93.8959	93.5222	93.0101	93.0101	93.5499	93.8421	93.2999
543.828	94.4939	93.9408	93.8406	93.5166	93.0404	93.0404	93.5466	93.8808	93.2982
544.31	94.4897	93.9459	93.7809	93.5109	93.0684	93.0684	93.5426	93.9176	93.2867
544.792	94.4859	93.9569	93.7219	93.5063	93.0891	93.0891	93.5406	93.9467	93.2674
545.274	94.4846	93.9751	93.6694	93.5047	93.1	93.1	93.5424	93.9634	93.2432
545.756	94.4865	93.9999	93.6271	93.5084	93.0975	93.0975	93.5504	93.9651	93.2185
546.238	94.4911	94.0277	93.5982	93.5181	93.0806	93.0806	93.5671	93.9514	93.197
546.72	94.4993	94.0566	93.587	93.5365	93.0508	93.0508	93.5935	93.9252	93.1826
547.202	94.5127	94.0851	93.595	93.5641	93.0132	93.0132	93.6298	93.8922	93.1787
547.685	94.5328	94.1137	93.6213	93.5993	92.975	92.975	93.6745	93.8592	93.1843
548.167	94.5595	94.1407	93.6627	93.6353	92.9441	92.9441	93.7243	93.8332	93.2008
548.649	94.5924	94.1658	93.7136	93.6684	92.9271	92.9271	93.775	93.8198	93.2259
549.131	94.6299	94.1881	93.7678	93.698	92.928	92.928	93.8223	93.8226	93.2584
549.613	94.67	94.2074	93.8196	93.7236	92.9453	92.9453	93.8638	93.8406	93.2962
550.095	94.7089	94.222	93.8678	93.7456	92.9752	92.9752	93.8977	93.8712	93.337
550.577	94.7437	94.2317	93.9141	93.7702	93.0125	93.0125	93.9233	93.9101	93.3785
551.059	94.7717	94.2364	93.9581	93.7999	93.0503	93.0503	93.942	93.9512	93.4188
551.542	94.7915	94.2366	94.0005	93.8364	93.0841	93.0841	93.9545	93.9894	93.4567
552.024	94.8019	94.2325	94.04	93.8783	93.1115	93.1115	93.9612	94.0208	93.4915
552.506	94.8014	94.2232	94.0729	93.9205	93.1326	93.1326	93.9619	94.0433	93.523
552.988	94.792	94.2107	94.0972	93.9586	93.1496	93.1496	93.9557	94.057	93.552
553.47	94.7749	94.1959	94.1102	93.9883	93.1663	93.1663	93.942	94.0635	93.5793
553.952	94.7526	94.1808	94.1107	94.0063	93.1849	93.1849	93.9214	94.0646	93.6063
554.434	94.7278	94.1679	94.0988	94.0117	93.207	93.207	93.8954	94.0623	93.6338
554.916	94.7033	94.1598	94.0748	94.004	93.2326	93.2326	93.8668	94.0591	93.6619
555.398	94.6837	94.1611	94.0432	93.9891	93.2611	93.2611	93.8365	94.0573	93.69
555.881	94.6671	94.1674	94.0066	93.9656	93.2918	93.2918	93.8071	94.0603	93.7186
556.363	94.6552	94.18	93.9666	93.9372	93.3214	93.3214	93.7811	94.0687	93.7459
556.845	94.6494	94.2002	93.9249	93.9091	93.349	93.349	93.7615	94.0834	93.7694
557.327	94.6485	94.2249	93.884	93.8828	93.3733	93.3733	93.7517	94.1054	93.7882
557.809	94.6531	94.2539	93.8486	93.8635	93.3933	93.3933	93.7544	94.1342	93.802
558.291	94.6619	94.2852	93.8208	93.8573	93.4084	93.4084	93.7724	94.1683	93.8112
558.773	94.6739	94.3162	93.8014	93.8653	93.419	93.419	93.8077	94.2045	93.8175
559.255	94.6892	94.3478	93.7923	93.8883	93.4246	93.4246	93.8587	94.2404	93.821
559.737	94.7063	94.3788	93.7934	93.9245	93.427	93.427	93.9215	94.2732	93.8209
560.22	94.7222	94.4059	93.8034	93.9706	93.4272	93.4272	93.9901	94.3003	93.8158
560.702	94.7357	94.4277	93.8215	94.0233	93.4261	93.4261	94.0572	94.3197	93.8044
561.184	94.7469	94.4433	93.8459	94.079	93.4241	93.4241	94.1163	94.3305	93.7859
561.666	94.7575	94.4527	93.8752	94.1348	93.4211	93.4211	94.1628	94.333	93.7608
562.148	94.7696	94.4564	93.908	94.1893	93.4152	93.4152	94.1947	94.3267	93.7305
562.63	94.782	94.4507	93.9428	94.2418	93.4083	93.4083	94.2127	94.3143	93.6971
563.112	94.7982	94.4403	93.9807	94.2944	93.4001	93.4001	94.2184	94.298	93.6619
563.594	94.8182	94.4248	94.0182	94.342	93.3915	93.3915	94.217	94.2797	93.629
564.077	94.8409	94.4045	94.0528	94.3861	93.3832	93.3832	94.2135	94.2604	93.6017
564.559	94.8635	94.3801	94.0825	94.4284	93.3757	93.3757	94.2127	94.2405	93.5819
565.041	94.8821	94.3508	94.1065	94.4644	93.368	93.368	94.2184	94.2201	93.5735
565.523	94.8956	94.3216	94.1239	94.4938	93.3609	93.3609	94.233	94.1991	93.574
566.005	94.9029	94.2977	94.136	94.5191	93.3534	93.3534	94.2553	94.1773	93.5818
566.487	94.8984	94.2766	94.143	94.5361	93.3454	93.3454	94.2827	94.1557	93.5936
566.969	94.8815	94.2592	94.1451	94.5426	93.3359	93.3359	94.31	94.1348	93.6062
567.451	94.8537	94.2469	94.1424	94.5362	93.3259	93.3259	94.3303	94.1169	93.6164
567.933	94.817	94.2384	94.1343	94.515	93.3177	93.3177	94.3371	94.1046	93.6218
568.416	94.7748	94.2319	94.1202	94.4774	93.3129	93.3129	94.326	94.0993	93.6213
568.898	94.7315	94.2259	94.0993	94.4227	93.3124	93.3124	94.2958	94.1009	93.616
569.38	94.6932	94.2209	94.0737	94.3544	93.3169	93.3169	94.2478	94.1078	93.6084
569.862	94.6622	94.2144	94.0451	94.2762	93.3269	93.3269	94.1872	94.1183	93.6014
570.344	94.6415	94.2067	94.0153	94.193	93.3407	93.3407	94.1215	94.1283	93.598
570.826	94.6326	94.1992	93.9863	94.1106	93.358	93.358	94.0591	94.1351	93.6005
571.308	94.6349	94.193	93.9602	94.0345	93.3783	93.3783	94.0079	94.1369	93.6099
571.79	94.6461	94.1892	93.9391	93.9703	93.4011	93.4011	93.9743	94.1327	93.6259
572.273	94.6639	94.1911	93.9254	93.9224	93.4251	93.4251	93.9625	94.1219	93.6438
572.755	94.6844	94.1976	93.9216	93.8905	93.447	93.447	93.9732	94.1037	93.6637
573.237	94.7023	94.2056	93.9296	93.8781	93.4648	93.4648	94.0036	94.0798	93.6833
573.719	94.7166	94.2163	93.9519	93.8862	93.4762	93.4762	94.0473	94.0524	93.7012
574.201	94.7262	94.2288	93.986	93.9106	93.4784	93.4784	94.0964	94.0238	93.7158
574.683	94.729	94.2401	94.0284	93.9464	93.4706	93.4706	94.1421	93.9973	93.7259
575.165	94.725	94.2483	94.0752	93.9892	93.454	93.454	94.1755	93.9762	93.7306
575.647	94.715	94.2521	94.1211	94.0343	93.4314	93.4314	94.1904	93.9629	93.7296
576.13	94.701	94.2512	94.1616	94.0781	93.4056	93.4056	94.1844	93.9574	93.7237
576.612	94.6837	94.2437	94.1936	94.1186	93.3812	93.3812	94.1597	93.9598	93.7143
577.094	94.6676	94.2325	94.2178	94.1573	93.3617	93.3617	94.1212	93.9677	93.7043
577.576	94.6556	94.2193	94.2341	94.1936	93.3494	93.3494	94.0768	93.9782	93.6971
578.058	94.6498	94.2056	94.2437	94.228	93.3447	93.3447	94.0345	93.9878	93.6956
578.54	94.65	94.1918	94.2481	94.2599	93.3466	93.3466	94.0003	93.9938	93.7014
579.022	94.6545	94.1774	94.248	94.288	93.3524	93.3524	93.9773	93.9943	93.7143
579.504	94.6602	94.1611	94.2432	94.3105	93.3586	93.3586	93.9658	93.9888	93.7322
579.986	94.6632	94.1418	94.2332	94.3253	93.3618	93.3618	93.9632	93.9779	93.7517
580.468	94.6603	94.1188	94.2175	94.3306	93.3594	93.3594	93.9654	93.9626	93.7683
580.951	94.6496	94.0928	94.1964	94.3251	93.3501	93.3501	93.9671	93.9447	93.7778
581.433	94.6306	94.0656	94.1708	94.3077	93.3349	93.3349	93.9635	93.9265	93.7767
581.915	94.6045	94.0397	94.1426	94.2782	93.3164	93.3164	93.9505	93.9104	93.7632
582.397	94.5737	94.0178	94.1137	94.2368	93.2986	93.2986	93.9255	93.8991	93.7373
582.879	94.5414	94.0021	94.0864	94.1852	93.286	93.286	93.8882	93.8946	93.7007
583.361	94.5109	93.9944	94.0625	94.1266	93.2817	93.2817	93.8407	93.8978	93.6571
583.843	94.4856	93.9951	94.044	94.0658	93.2866	93.2866	93.7878	93.9077	93.6113
584.325	94.468	94.0037	94.0325	94.009	93.2991	93.2991	93.7362	93.9216	93.5685
584.808	94.46	94.0189	94.0289	93.962	93.3151	93.3151	93.6931	93.9355	93.5336
585.29	94.4618	94.0383	94.0333	93.9292	93.3298	93.3298	93.6646	93.945	93.5099
585.772	94.4723	94.0587	94.0445	93.9119	93.3387	93.3387	93.6537	93.9468	93.4984
586.254	94.4891	94.0765	94.0597	93.9082	93.3392	93.3392	93.6603	93.9391	93.4979
586.736	94.5086	94.0879	94.0751	93.9133	93.3308	93.3308	93.6808	93.9219	93.505
587.218	94.527	94.0898	94.0866	93.921	93.3147	93.3147	93.7096	93.8966	93.5151
587.7	94.5411	94.0806	94.0907	93.9255	93.2936	93.2936	93.7407	93.8653	93.5238
588.182	94.5485	94.0604	94.0854	93.9231	93.2699	93.2699	93.7687	93.8301	93.5276
588.664	94.5483	94.0313	94.0707	93.9129	93.2458	93.2458	93.7902	93.7927	93.5249
589.147	94.5409	93.997	94.0478	93.8966	93.2226	93.2226	93.8032	93.7545	93.5159
589.629	94.5275	93.9617	94.0191	93.8774	93.2011	93.2011	93.8068	93.7173	93.5021
590.111	94.5097	93.9293	93.9871	93.859	93.1822	93.1822	93.8012	93.6829	93.486
590.593	94.4893	93.9026	93.9539	93.8447	93.1666	93.1666	93.7866	93.6538	93.4698
591.075	94.4677	93.8828	93.9212	93.8368	93.155	93.155	93.7642	93.6321	93.4556
591.557	94.4464	93.8701	93.8905	93.8371	93.148	93.148	93.7362	93.6194	93.4448
592.039	94.4268	93.8632	93.8629	93.8464	93.1449	93.1449	93.7056	93.6157	93.4378
592.521	94.41	93.8603	93.8395	93.8644	93.1443	93.1443	93.676	93.6191	93.4347
593.004	94.3966	93.8592	93.8208	93.8896	93.1444	93.1444	93.6505	93.6265	93.4343
593.486	94.3865	93.8576	93.8063	93.9188	93.1431	93.1431	93.6307	93.6342	93.4349
593.968	94.3786	93.8532	93.7947	93.9473	93.1393	93.1393	93.6164	93.6387	93.4345
594.45	94.3717	93.8444	93.7838	93.97	93.1328	93.1328	93.6054	93.6378	93.4306
594.932	94.3638	93.8303	93.771	93.9827	93.1246	93.1246	93.5948	93.6311	93.4213
595.414	94.3539	93.8112	93.7541	93.9832	93.1162	93.1162	93.5819	93.6191	93.4056
595.896	94.3412	93.7881	93.7318	93.972	93.109	93.109	93.5655	93.6033	93.3838
596.378	94.3257	93.7627	93.7046	93.9521	93.1034	93.1034	93.5464	93.5849	93.357
596.861	94.3079	93.7364	93.6739	93.9272	93.0989	93.0989	93.5264	93.5646	93.3271
597.343	94.2879	93.7105	93.6418	93.9005	93.0939	93.0939	93.5076	93.5426	93.2961
597.825	94.2659	93.6851	93.6106	93.8732	93.0866	93.0866	93.491	93.5184	93.2656
598.307	94.2417	93.6597	93.582	93.8447	93.0757	93.0757	93.4762	93.4916	93.2366
598.789	94.2151	93.6336	93.5573	93.8128	93.0602	93.0602	93.4617	93.462	93.2097
599.271	94.186	93.6059	93.5368	93.7752	93.04	93.04	93.4455	93.43	93.1852
599.753	94.1551	93.5763	93.5208	93.7308	93.0156	93.0156	93.4258	93.3962	93.1633
600.235	94.1232	93.5451	93.5087	93.6803	92.9876	92.9876	93.4018	93.3618	93.1445
600.717	94.0915	93.513	93.4993	93.6256	92.9574	92.9574	93.3735	93.3282	93.129
601.199	94.0608	93.4811	93.4905	93.57	92.9261	92.9261	93.3414	93.2969	93.1168
601.682	94.0314	93.4505	93.48	93.5168	92.8953	92.8953	93.3063	93.2693	93.1071
602.164	94.0027	93.422	93.4652	93.469	92.8664	92.8664	93.2692	93.2461	93.0984
602.646	93.9738	93.3963	93.4444	93.4293	92.8407	92.8407	93.2318	93.2273	93.0887
603.128	93.9438	93.3741	93.4178	93.3999	92.8189	92.8189	93.1963	93.212	93.0761
603.61	93.9122	93.356	93.3875	93.3832	92.8008	92.8008	93.1663	93.1984	93.0589
604.092	93.8791	93.3426	93.3571	93.3806	92.7857	92.7857	93.1452	93.184	93.0363
604.574	93.8453	93.3341	93.331	93.3927	92.7723	92.7723	93.136	93.1666	93.0083
605.057	93.8118	93.33	93.3127	93.4178	92.7593	92.7593	93.1397	93.1443	92.9756
605.539	93.7798	93.3288	93.3041	93.4521	92.746	92.746	93.1546	93.1165	92.9392
606.021	93.75	93.3283	93.3046	93.4895	92.7323	92.7323	93.1763	93.0834	92.9006
606.503	93.7231	93.3261	93.3117	93.5233	92.7184	92.7184	93.1991	93.0462	92.8614
606.985	93.6991	93.3198	93.3215	93.5469	92.705	92.705	93.2171	93.0065	92.8229
607.467	93.6779	93.3076	93.33	93.556	92.6923	92.6923	93.2256	92.966	92.7868
607.949	93.659	93.2888	93.3335	93.5484	92.68	92.68	93.222	92.9262	92.7543
608.431	93.6414	93.2637	93.3289	93.5245	92.6673	92.6673	93.2058	92.8888	92.7262
608.913	93.6237	93.2328	93.3143	93.4867	92.653	92.653	93.1777	92.8549	92.7026
609.395	93.6041	93.1972	93.2883	93.4378	92.6359	92.6359	93.1391	92.8258	92.683
609.878	93.5811	93.1578	93.2509	93.3813	92.6154	92.6154	93.0916	92.8021	92.6659
610.36	93.5537	93.1158	93.2029	93.3205	92.5908	92.5908	93.0369	92.7839	92.6498
610.842	93.5218	93.0723	93.1468	93.259	92.5623	92.5623	92.9772	92.7702	92.6334
611.324	93.4869	93.0285	93.0862	93.2003	92.53	92.53	92.9157	92.759	92.6155
611.806	93.4511	92.986	93.0257	93.1479	92.4942	92.4942	92.8565	92.7476	92.5957
612.288	93.4167	92.9458	92.9695	93.1041	92.455	92.455	92.8038	92.7336	92.5738
612.77	93.3855	92.9084	92.9209	93.0697	92.4131	92.4131	92.7611	92.715	92.5498
613.252	93.3576	92.8735	92.8809	93.0433	92.369	92.369	92.7303	92.6911	92.5232
613.735	93.3322	92.8399	92.8489	93.0214	92.3239	92.3239	92.7111	92.6627	92.4936
614.217	93.3067	92.8062	92.823	92.9999	92.2789	92.2789	92.7014	92.6312	92.4607
614.699	93.2789	92.771	92.8009	92.9755	92.2352	92.2352	92.6983	92.5985	92.4246
615.181	93.2466	92.7337	92.7811	92.9465	92.194	92.194	92.6992	92.5661	92.3862
615.663	93.2093	92.695	92.7631	92.9133	92.1561	92.1561	92.7018	92.5349	92.3473
616.145	93.1677	92.6563	92.7473	92.8782	92.1224	92.1224	92.7049	92.5055	92.3098
616.627	93.1236	92.6197	92.734	92.8439	92.0937	92.0937	92.707	92.4779	92.2756
617.109	93.079	92.587	92.7232	92.8121	92.0708	92.0708	92.7066	92.4523	92.2453
617.591	93.0356	92.5592	92.7135	92.7832	92.0544	92.0544	92.7011	92.4292	92.2187
618.074	92.9947	92.5362	92.7026	92.7563	92.0444	92.0444	92.688	92.4085	92.1942
618.556	92.9565	92.5172	92.6881	92.7297	92.0404	92.0404	92.6649	92.39	92.1701
619.038	92.9207	92.5003	92.6678	92.702	92.0408	92.0408	92.631	92.3729	92.1445
619.52	92.8869	92.4837	92.6405	92.673	92.0433	92.0433	92.5869	92.3555	92.1163
620.002	92.8539	92.465	92.6057	92.6432	92.0449	92.0449	92.5349	92.3358	92.0851
620.484	92.821	92.4426	92.5637	92.6139	92.0429	92.0429	92.4778	92.3116	92.0514
620.966	92.7873	92.4149	92.5152	92.5858	92.0349	92.0349	92.4184	92.2814	92.016
621.448	92.7524	92.3814	92.4609	92.5595	92.0194	92.0194	92.3587	92.2443	91.9799
621.931	92.7165	92.3426	92.4023	92.5347	91.9957	91.9957	92.3002	92.2007	91.9441
622.413	92.6807	92.3	92.3414	92.5111	91.9638	91.9638	92.2442	92.1515	91.9092
622.895	92.6463	92.256	92.2816	92.4886	91.9244	91.9244	92.1924	92.0982	91.8757
623.377	92.615	92.2135	92.2264	92.4677	91.879	91.879	92.147	92.043	91.844
623.859	92.5881	92.1751	92.1796	92.4487	91.8296	91.8296	92.1102	91.9884	91.8141
624.341	92.5663	92.1428	92.1434	92.4317	91.7795	91.7795	92.0832	91.9375	91.7859
624.823	92.5494	92.1171	92.1184	92.4156	91.7319	91.7319	92.0663	91.8933	91.7591
625.305	92.5365	92.0976	92.1034	92.3987	91.6902	91.6902	92.0577	91.8586	91.7331
625.788	92.5263	92.0828	92.0958	92.3787	91.6568	91.6568	92.0546	91.835	91.7077
626.27	92.5177	92.071	92.0925	92.3542	91.6326	91.6326	92.054	91.8225	91.6827
626.752	92.5102	92.0607	92.0911	92.3249	91.6171	91.6171	92.0534	91.8195	91.6587
627.234	92.5039	92.0509	92.0901	92.2929	91.6079	91.6079	92.0518	91.8229	91.6367
627.716	92.4991	92.0409	92.0886	92.2611	91.6024	91.6024	92.0493	91.829	91.6177
628.198	92.4957	92.0303	92.0859	92.2331	91.598	91.598	92.047	91.8345	91.6027
628.68	92.4932	92.0182	92.081	92.2114	91.5932	91.5932	92.0457	91.8372	91.5918
629.162	92.4902	92.0041	92.0719	92.1968	91.5879	91.5879	92.0455	91.8363	91.5848
629.644	92.4852	91.9872	92.0566	92.1883	91.5828	91.5828	92.0456	91.8321	91.5807
630.126	92.4767	91.9675	92.0335	92.1831	91.5789	91.5789	92.0447	91.8252	91.5784
630.609	92.4641	91.9457	92.0019	92.1781	91.5765	91.5765	92.0412	91.8157	91.5769
631.091	92.4478	91.9232	91.9626	92.1703	91.5748	91.5748	92.0341	91.8032	91.5755
631.573	92.4289	91.9019	91.9172	92.1574	91.5721	91.5721	92.0222	91.7865	91.5735
632.055	92.4091	91.8838	91.8677	92.1377	91.5662	91.5662	92.0048	91.7646	91.57
632.537	92.3894	91.8694	91.8159	92.1102	91.5553	91.5553	91.9808	91.7369	91.5639
633.019	92.3704	91.858	91.7632	92.0744	91.5382	91.5382	91.949	91.7039	91.5535
633.501	92.3512	91.8475	91.7107	92.0307	91.5149	91.5149	91.9084	91.6668	91.5374
633.984	92.3304	91.8346	91.66	91.981	91.4856	91.4856	91.859	91.6269	91.514
634.466	92.3061	91.8156	91.6132	91.928	91.451	91.451	91.8019	91.5855	91.483
634.948	92.2766	91.7873	91.5727	91.8755	91.4113	91.4113	91.7398	91.543	91.4444
635.43	92.24	91.7473	91.5403	91.8266	91.3664	91.3664	91.6754	91.4989	91.399
635.912	92.1947	91.6944	91.5159	91.7831	91.316	91.316	91.6113	91.4523	91.3476
636.394	92.1391	91.6281	91.4973	91.7442	91.2595	91.2595	91.5483	91.4021	91.29
636.876	92.0714	91.5486	91.4797	91.7062	91.1961	91.1961	91.485	91.3467	91.2254
637.358	91.9899	91.4567	91.4567	91.6637	91.1251	91.1251	91.4186	91.2848	91.152
637.84	91.8935	91.3535	91.4224	91.6104	91.0454	91.0454	91.3451	91.2147	91.0676
638.322	91.7819	91.2405	91.3722	91.5415	90.9556	90.9556	91.2613	91.1343	90.9705
638.805	91.6564	91.119	91.3043	91.454	90.8541	90.8541	91.1652	91.0416	90.8602
639.287	91.5188	90.9902	91.2189	91.3475	90.7395	90.7395	91.0561	90.9344	90.7372
639.769	91.3719	90.855	91.1173	91.2235	90.6114	90.6114	90.9346	90.8117	90.6033
640.251	91.2183	90.7133	91.0014	91.0843	90.4706	90.4706	90.8019	90.6738	90.4608
640.733	91.0606	90.5651	90.8721	90.9327	90.3191	90.3191	90.6593	90.5228	90.3123
641.215	90.9005	90.4103	90.7305	90.7715	90.1604	90.1604	90.5085	90.3623	90.1601
641.697	90.74	90.25	90.578	90.6041	89.9983	89.9983	90.3519	90.1971	90.0067
642.179	90.581	90.0865	90.4175	90.4348	89.8369	89.8369	90.1929	90.0324	89.8544
642.662	90.4256	89.9236	90.2534	90.2684	89.6802	89.6802	90.0359	89.8733	89.7057
643.144	90.2763	89.7663	90.0916	90.1099	89.5318	89.5318	89.8858	89.7244	89.5633
643.626	90.1355	89.6199	89.9377	89.9637	89.3953	89.3953	89.7464	89.5892	89.4294
644.108	90.0052	89.4888	89.7961	89.8321	89.2738	89.2738	89.62	89.4703	89.3057
644.59	89.8867	89.3762	89.669	89.7155	89.1699	89.1699	89.5068	89.3688	89.1929
645.072	89.7806	89.283	89.557	89.6127	89.0849	89.0849	89.4051	89.284	89.0909
645.554	89.6868	89.2086	89.4591	89.5218	89.0183	89.0183	89.3129	89.2136	88.9991
646.036	89.6052	89.1507	89.3743	89.441	88.9673	88.9673	89.2282	89.1536	88.9164
646.519	89.5347	89.1057	89.3016	89.3692	88.9267	88.9267	89.1499	89.0991	88.8417
647.001	89.4736	89.0687	89.2396	89.3052	88.8895	88.8895	89.077	89.045	88.7733
647.483	89.4189	89.0338	89.1856	89.247	88.8486	88.8486	89.0076	88.987	88.7086
647.965	89.3652	88.9939	89.1344	89.1903	88.7969	88.7969	88.9379	88.9219	88.644
648.447	89.3057	88.9409	89.0779	89.1283	88.7288	88.7288	88.8617	88.8471	88.574
648.929	89.2315	88.8666	89.006	89.0523	88.6394	88.6394	88.7706	88.7595	88.4916
649.411	89.1333	88.7629	88.9083	88.9529	88.5245	88.5245	88.6556	88.6548	88.3887
649.893	89.0018	88.6229	88.7756	88.8217	88.3795	88.3795	88.5087	88.5262	88.257
650.375	88.8287	88.4407	88.6009	88.6516	88.1988	88.1988	88.3229	88.3648	88.088
650.857	88.6067	88.2111	88.3791	88.4363	87.9761	87.9761	88.0922	88.1598	87.8735
651.34	88.3286	87.9285	88.1049	88.169	87.7036	87.7036	87.8104	87.9003	87.6051
651.822	87.9863	87.5851	87.7712	87.8402	87.3726	87.3726	87.469	87.5751	87.2734
652.304	87.5697	87.1706	87.3672	87.437	86.973	86.973	87.0563	87.1738	86.8674
652.786	87.0666	86.6716	86.8785	86.9434	86.4933	86.4933	86.5574	86.6859	86.3747
653.268	86.463	86.0727	86.2884	86.3428	85.9203	85.9203	85.9564	86.1002	85.7816
653.75	85.7451	85.3588	85.5812	85.6202	85.2397	85.2397	85.2385	85.4045	85.0752
654.232	84.9007	84.5174	84.7446	84.7655	84.438	84.438	84.3926	84.5868	84.2442
654.715	83.9224	83.5412	83.7721	83.7751	83.5046	83.5046	83.4136	83.6374	83.2816
655.197	82.8088	82.4298	82.665	82.6531	82.4347	82.4347	82.3033	82.5515	82.1854
655.679	81.567	81.1916	81.4332	81.412	81.2326	81.2326	81.0723	81.3332	80.9617
656.161	80.2148	79.8455	80.0969	80.0736	79.9135	79.9135	79.7408	79.9974	79.6259
656.643	78.7817	78.4214	78.6867	78.669	78.5049	78.5049	78.3394	78.5721	78.2053
657.125	77.3092	76.9604	77.2433	77.2383	77.0467	77.0467	76.9086	77.0979	76.7391
657.607	75.848	75.5121	75.815	75.8282	75.5888	75.5888	75.4957	75.6256	75.2764
658.089	74.4532	74.1299	74.4526	74.4874	74.187	74.187	74.1508	74.2119	73.8717
658.571	73.1775	72.8647	73.2045	73.2618	72.8963	72.8963	72.921	72.9125	72.5786
659.053	72.0657	71.7596	72.1112	72.1897	71.7652	71.7652	71.8458	71.7763	71.4434
659.536	71.1493	70.8451	71.2017	71.298	70.8299	70.8299	70.9529	70.8396	70.5002
660.018	70.4451	70.1376	70.4913	70.6008	70.1113	70.1113	70.2571	70.123	69.7686
660.5	69.9545	69.6392	69.9821	70.0996	69.6129	69.6129	69.7601	69.6302	69.2528
660.982	69.6654	69.3387	69.6641	69.7843	69.3223	69.3223	69.4521	69.3485	68.9424
661.464	69.5539	69.2138	69.5173	69.6359	69.2126	69.2126	69.3135	69.2512	68.815
661.946	69.5875	69.2336	69.5142	69.6278	69.2472	69.2472	69.3176	69.3012	68.8381
662.428	69.7283	69.3612	69.622	69.7285	69.3839	69.3839	69.4322	69.4559	68.9732
662.91	69.9361	69.5577	69.8049	69.9034	69.5813	69.5813	69.6224	69.6724	69.1791
663.393	70.1734	69.7856	70.0276	70.1175	69.8029	69.8029	69.8526	69.9121	69.4165
663.875	70.4076	70.0125	70.2574	70.3389	70.0198	70.0198	70.0902	70.1437	69.6518
664.357	70.6145	70.2137	70.4688	70.5423	70.2116	70.2116	70.3086	70.3447	69.8599
664.839	70.7797	70.3744	70.646	70.7126	70.366	70.366	70.4914	70.5022	70.0262
665.321	70.8998	70.491	70.7849	70.8461	70.4791	70.4791	70.6342	70.6126	70.1474
665.803	70.9817	70.5699	70.8898	70.9479	70.5542	70.5542	70.7418	70.6814	70.2299
666.285	71.0381	70.6235	70.9694	71.027	70.6016	70.6016	70.8234	70.7202	70.2857
666.767	71.0828	70.6651	71.0332	71.093	70.6356	70.6356	70.8889	70.7442	70.3281
667.25	71.1269	70.7059	71.0895	71.1535	70.6697	70.6697	70.9461	70.7679	70.3684
667.732	71.1775	70.7527	71.1438	71.2131	70.7144	70.7144	71.0004	70.8023	70.4143
668.214	71.2369	70.808	71.1993	71.2738	70.7741	70.7741	71.0547	70.8525	70.4689
668.696	71.3033	70.8703	71.2566	71.3348	70.8474	70.8474	71.1097	70.9171	70.5311
669.178	71.3713	70.9344	71.3146	71.394	70.9272	70.9272	71.1646	70.9882	70.5963
669.66	71.433	70.9925	71.3704	71.4476	71.0026	71.0026	71.2168	71.0542	70.6569
670.142	71.4791	71.0355	71.419	71.4904	71.0606	71.0606	71.2619	71.102	70.7043
670.624	71.4998	71.054	71.4537	71.5159	71.0903	71.0903	71.2935	71.1215	70.7293
671.106	71.4872	71.0404	71.4659	71.5165	71.0847	71.0847	71.303	71.1077	70.7249
671.589	71.4368	70.991	71.447	71.4854	71.0431	71.0431	71.2818	71.0607	70.6873
672.071	71.3494	70.9068	71.3909	71.4184	70.9688	70.9688	71.2235	70.9841	70.6166
672.553	71.2294	70.7924	71.2963	71.316	70.867	70.867	71.1272	70.8821	70.516
673.035	71.0827	70.6535	71.1663	71.1828	70.7415	70.7415	70.9968	70.7581	70.3898
673.517	70.9147	70.4952	71.0063	71.0249	70.5941	70.5941	70.8379	70.6134	70.2417
673.999	70.7297	70.3216	70.822	70.8477	70.4257	70.4257	70.6554	70.4482	70.075
674.481	70.5311	70.1354	70.6183	70.6549	70.2374	70.2374	70.4525	70.2627	69.8921
674.963	70.3209	69.9379	70.3987	70.4482	70.0306	70.0306	70.231	70.0575	69.6941
675.446	70.0998	69.729	70.165	70.2275	69.8074	69.8074	69.9914	69.8338	69.481
675.928	69.8671	69.5073	69.9176	69.9917	69.5695	69.5695	69.7339	69.5934	69.2518
676.41	69.6212	69.2707	69.6568	69.7392	69.3185	69.3185	69.4598	69.3377	69.0052
676.892	69.361	69.0181	69.3828	69.4695	69.0546	69.0546	69.1715	69.0678	68.7404
677.374	69.0857	68.7493	69.0966	69.1836	68.7775	68.7775	68.873	68.7841	68.4579
677.856	68.7955	68.4651	68.7995	68.883	68.4864	68.4864	68.5684	68.4871	68.1588
678.338	68.4913	68.1674	68.4925	68.5699	68.1816	68.1816	68.2607	68.1782	67.8452
678.82	68.1745	67.858	68.1759	68.2454	67.8644	67.8644	67.9508	67.8598	67.5194
679.302	67.8465	67.5384	67.8491	67.9106	67.5375	67.5375	67.6374	67.5353	67.1834
679.784	67.5092	67.2101	67.5124	67.5663	67.2043	67.2043	67.3184	67.2086	66.8392
680.267	67.1657	66.8754	67.1671	67.2148	66.8682	66.8682	66.9923	66.8828	66.4897
680.749	66.8205	66.5374	66.8174	66.8609	66.5327	66.5327	66.6602	66.5605	66.1385
681.231	66.4798	66.2014	66.4695	66.511	66.2008	66.2008	66.3259	66.2431	65.791
681.713	66.1506	65.8739	66.1309	66.173	65.8765	65.8765	65.9954	65.9326	65.4537
682.195	65.8403	65.562	65.8089	65.854	65.5643	65.5643	65.6753	65.6315	65.1336
682.677	65.5552	65.2724	65.5091	65.5596	65.2704	65.2704	65.3718	65.3444	64.8373
683.159	65.3002	65.011	65.2355	65.293	65.0015	65.0015	65.0898	65.0771	64.5706
683.641	65.0793	64.7824	64.9911	65.0567	64.7643	64.7643	64.8343	64.8365	64.3382
684.124	64.8954	64.5906	64.7795	64.8531	64.5646	64.5646	64.6108	64.6293	64.1444
684.606	64.7519	64.439	64.6057	64.6861	64.4065	64.4065	64.4267	64.461	63.9933
685.088	64.6517	64.3306	64.4755	64.5607	64.2922	64.2922	64.2901	64.3358	63.8885
685.57	64.5973	64.2674	64.3949	64.4818	64.2228	64.2228	64.2084	64.2558	63.8328
686.052	64.5894	64.2496	64.367	64.4523	64.1981	64.1981	64.1858	64.2222	63.8265
686.534	64.6259	64.2748	64.3912	64.4713	64.2172	64.2172	64.2214	64.2343	63.8672
687.016	64.7019	64.3383	64.4631	64.5347	64.2779	64.2779	64.3091	64.2901	63.9497
687.498	64.8103	64.434	64.5749	64.6353	64.3768	64.3768	64.4389	64.3857	64.0663
687.981	64.9432	64.555	64.7177	64.7651	64.5081	64.5081	64.5992	64.5151	64.2084
688.463	65.0924	64.695	64.883	64.9166	64.6637	64.6637	64.7784	64.6701	64.3676
688.945	65.2504	64.8477	65.0628	65.0832	64.834	64.834	64.9667	64.8406	64.5358
689.427	65.4102	65.0073	65.2501	65.2591	65.0085	65.0085	65.1555	65.0162	64.7058
689.909	65.5651	65.1671	65.437	65.4378	65.1775	65.1775	65.3371	65.1869	64.8706
690.391	65.709	65.3201	65.6154	65.612	65.3334	65.3334	65.5037	65.3445	65.0233
690.873	65.8363	65.4591	65.7766	65.7736	65.4712	65.4712	65.6483	65.4836	65.1582
691.355	65.9432	65.5781	65.9132	65.9151	65.5882	65.5882	65.7652	65.6007	65.2703
691.837	66.0277	65.6732	66.0205	66.0311	65.6832	65.6832	65.8517	65.6939	65.3571
692.32	66.09	65.7428	66.0974	66.1193	65.7552	65.7552	65.9086	65.762	65.4181
692.802	66.1318	65.7878	66.1458	66.1802	65.8032	65.8032	65.9392	65.8041	65.4543
693.284	66.1552	65.8105	66.1694	66.2159	65.8262	65.8262	65.9482	65.8199	65.4679
693.766	66.1623	65.8136	66.1717	66.2286	65.8243	65.8243	65.9394	65.8103	65.4612
694.248	66.1543	65.7998	66.1549	66.2198	65.7994	65.7994	65.9147	65.7784	65.4362
694.73	66.1319	65.7712	66.1204	66.19	65.7549	65.7549	65.8741	65.7287	65.3944
695.212	66.0958	65.7299	66.0687	66.1402	65.6957	65.6957	65.8171	65.6668	65.3378
695.694	66.0474	65.6782	66.002	66.0724	65.627	65.627	65.7443	65.5981	65.2688
696.177	65.9892	65.6192	65.9241	65.991	65.5533	65.5533	65.6583	65.5267	65.191
696.659	65.9246	65.5563	65.8404	65.902	65.478	65.478	65.5647	65.4552	65.1088
697.141	65.8577	65.4931	65.7568	65.8118	65.4039	65.4039	65.4699	65.3851	65.0269
697.623	65.792	65.4326	65.6782	65.7258	65.333	65.333	65.3805	65.3174	64.9497
698.105	65.7304	65.3765	65.6073	65.6474	65.2677	65.2677	65.3017	65.2535	64.8803
698.587	65.675	65.326	65.545	65.5778	65.2109	65.2109	65.2365	65.1958	64.8208
699.069	65.6273	65.2819	65.4911	65.5175	65.1653	65.1653	65.1867	65.1472	64.7726
699.551	65.5892	65.2454	65.4463	65.4675	65.1335	65.1335	65.1537	65.1112	64.7369
700.033	65.5637	65.219	65.4133	65.4308	65.1173	65.1173	65.1393	65.0909	64.7156
700.516	65.5546	65.2067	65.3967	65.4123	65.1185	65.1185	65.1464	65.0888	64.7112
700.998	65.5666	65.2134	65.4023	65.4182	65.1387	65.1387	65.1777	65.1077	64.7272
701.48	65.6044	65.2444	65.4362	65.4546	65.1807	65.1807	65.2357	65.1503	64.7676
701.962	65.6725	65.3049	65.5029	65.5262	65.2488	65.2488	65.3217	65.2203	64.8361
702.444	65.7752	65.3996	65.606	65.6367	65.3486	65.3486	65.4364	65.322	64.9368
702.926	65.9163	65.5333	65.7482	65.7886	65.4865	65.4865	65.5809	65.4605	65.0741
703.408	66.1004	65.7108	65.933	65.9851	65.669	65.669	65.7584	65.6407	65.253
703.89	66.3323	65.9374	66.1647	66.2299	65.9012	65.9012	65.9743	65.8673	65.4792
704.372	66.6171	66.2184	66.449	66.5277	66.1867	66.1867	66.2363	66.1443	65.7585
704.855	66.9594	66.5587	66.7912	66.8829	66.5274	66.5274	66.553	66.4755	66.0962
705.337	67.3625	66.9619	67.1954	67.2985	66.9241	66.9241	66.932	66.8641	66.4957
705.819	67.828	67.4293	67.663	67.775	67.377	67.377	67.3783	67.3131	66.9585
706.301	68.3554	67.9606	68.1929	68.3109	67.8861	67.8861	67.8942	67.8246	67.4839
706.783	68.943	68.5535	68.7821	68.9032	68.4512	68.4512	68.4789	68.3995	68.0694
707.265	69.588	69.2043	69.4268	69.5478	69.0716	69.0716	69.1296	69.0364	68.7116
707.747	70.2866	69.9085	70.1225	70.2409	69.7451	69.7451	69.8414	69.7311	69.4064
708.229	71.0335	70.6596	70.8644	70.9777	70.4677	70.4677	70.6074	70.4764	70.1486
708.712	71.8214	71.4497	71.6461	71.7521	71.2327	71.2327	71.4182	71.2622	70.9315
709.194	72.6406	72.2682	72.4592	72.5556	72.0312	72.0312	72.2616	72.0767	71.7465
709.676	73.4791	73.1032	73.2925	73.3773	72.8525	72.8525	73.1227	72.9072	72.5828
710.158	74.3237	73.9419	74.133	74.2046	73.6844	73.6844	73.9858	73.7416	73.4284
710.64	75.1612	74.7718	74.9672	75.0247	74.5147	74.5147	74.8356	74.5681	74.271
711.122	75.9795	75.5821	75.7825	75.826	75.3308	75.3308	75.6594	75.3766	75.0987
711.604	76.7684	76.364	76.5682	76.5993	76.1213	76.1213	76.4476	76.1575	75.9009
712.086	77.5196	77.1101	77.3157	77.3376	76.8758	76.8758	77.1942	76.9022	76.6683
712.568	78.2265	77.8145	78.0182	78.0351	77.5856	77.5856	77.8948	77.6031	77.3927
713.051	78.8835	78.4723	78.6697	78.6864	78.2443	78.2443	78.5464	78.2544	78.0673
713.533	79.4866	79.0788	79.2655	79.2866	78.8481	78.8481	79.1463	78.852	78.6867
714.015	80.0327	79.6306	79.8018	79.8307	79.395	79.395	79.692	79.3937	79.2471
714.497	80.5204	80.1254	80.2768	80.3153	79.885	79.885	80.1819	79.8794	79.7467
714.979	80.9497	80.5622	80.6912	80.7389	80.3189	80.3189	80.616	80.3099	80.186
715.461	81.322	80.9415	81.0482	81.1025	80.6979	80.6979	80.9956	80.6867	80.5671
715.943	81.6395	81.2652	81.353	81.4099	81.0234	81.0234	81.3235	81.0118	80.8935
716.425	81.9053	81.5358	81.6118	81.666	81.2974	81.2974	81.6029	81.2873	81.1691
716.908	82.1231	81.7567	81.8301	81.8769	81.5227	81.5227	81.837	81.516	81.3982
717.39	82.2967	81.932	82.0126	82.0482	81.7029	81.7029	82.0282	81.7013	81.5847
717.872	82.4305	82.0661	82.1626	82.1852	81.843	81.843	82.1786	81.8472	81.7324
718.354	82.5294	82.1639	82.2822	82.2928	81.9477	81.9477	82.2905	81.958	81.8447
718.836	82.598	82.2307	82.3732	82.3751	82.022	82.022	82.3665	82.0376	81.9251
719.318	82.6411	82.2715	82.4374	82.4358	82.0697	82.0697	82.4099	82.0894	81.9769
719.8	82.6626	82.2908	82.4761	82.4778	82.0938	82.0938	82.4245	82.1165	82.0031
720.282	82.6653	82.2919	82.4907	82.5026	82.0966	82.0966	82.4141	82.121	82.0064
720.764	82.6507	82.2767	82.4817	82.5098	82.0799	82.0799	82.3816	82.1052	81.989
721.247	82.6189	82.2458	82.4491	82.4975	82.0455	82.0455	82.329	82.0712	81.9524
721.729	82.5693	82.1986	82.3927	82.463	81.9947	81.9947	82.2578	82.0211	81.8978
722.211	82.5009	82.134	82.3125	82.4034	81.9289	81.9289	82.169	81.9564	81.8258
722.693	82.4131	82.0511	82.2093	82.3174	81.8489	81.8489	82.0643	81.8782	81.7374
723.175	82.3059	81.9497	82.0854	82.2055	81.7549	81.7549	81.9456	81.7867	81.6334
723.657	82.1805	81.8302	81.944	82.0704	81.6465	81.6465	81.8154	81.6813	81.5148
724.139	82.0387	81.694	81.7887	81.9163	81.5232	81.5232	81.676	81.5611	81.3825
724.621	81.8828	81.5428	81.6227	81.7481	81.3846	81.3846	81.5288	81.4252	81.237
725.104	81.7147	81.3781	81.4481	81.5705	81.2309	81.2309	81.3742	81.2732	81.0785
725.586	81.5362	81.2012	81.2661	81.3871	81.0627	81.0627	81.2118	81.105	80.9069
726.068	81.3484	81.0127	81.077	81.2004	80.8813	80.8813	81.0407	80.9215	80.7216
726.55	81.1519	80.813	80.8812	81.0119	80.6877	80.6877	80.8601	80.7237	80.5224
727.032	80.9469	80.6019	80.6791	80.8222	80.4831	80.4831	80.6696	80.5129	80.3092
727.514	80.7332	80.3795	80.4717	80.6308	80.2682	80.2682	80.4694	80.2905	80.0826
727.996	80.5104	80.1457	80.2596	80.436	80.0435	80.0435	80.2597	80.0577	79.8435
728.478	80.2777	79.9005	80.0428	80.2351	79.8095	79.8095	80.0399	79.8159	79.5931
728.96	80.034	79.6437	79.8202	80.0239	79.5661	79.5661	79.8087	79.5659	79.3323
729.442	79.7781	79.3753	79.5895	79.7976	79.3133	79.3133	79.5644	79.3082	79.0615
729.925	79.5088	79.095	79.3477	79.5521	79.0505	79.0505	79.3051	79.0421	78.7809
730.407	79.225	78.8027	79.0919	79.2842	78.7767	78.7767	79.0296	78.7663	78.4901
730.889	78.9265	78.4985	78.8199	78.9927	78.4904	78.4904	78.7377	78.4788	78.1886
731.371	78.6132	78.1823	78.5302	78.6786	78.1903	78.1903	78.4302	78.1774	77.8757
731.853	78.2854	77.8542	78.2225	78.3438	77.8752	77.8752	78.1084	77.8601	77.5507
732.335	77.9434	77.5137	77.8966	77.9909	77.5445	77.5445	77.773	77.5262	77.213
732.817	77.587	77.1602	77.5526	77.6223	77.1984	77.1984	77.4242	77.1758	76.8619
733.299	77.216	76.7926	77.1908	77.2397	76.8375	76.8375	77.0614	76.8096	76.4971
733.782	76.8297	76.4098	76.8118	76.8445	76.4623	76.4623	76.6841	76.4289	76.1181
734.264	76.428	76.0111	76.4174	76.4383	76.0735	76.0735	76.2928	76.0346	75.7255
734.746	76.0111	75.5967	76.0102	76.0234	75.6712	75.6712	75.8891	75.6272	75.3202
735.228	75.5803	75.1677	75.594	75.6026	75.2557	75.2557	75.4762	75.2073	74.9035
735.71	75.1375	74.7258	75.1726	75.1789	74.8279	74.8279	75.0574	74.7754	74.4773
736.192	74.6851	74.2732	74.7488	74.7545	74.3892	74.3892	74.6359	74.3331	74.0431
736.674	74.2253	73.8122	74.3244	74.3307	73.942	73.942	74.2129	73.8825	73.6017
737.156	73.7601	73.3447	73.8989	73.9069	73.4888	73.4888	73.7883	73.4265	73.1538
737.639	73.2908	72.8721	73.471	73.4822	73.0323	73.0323	73.3605	72.9675	72.6993
738.121	72.8185	72.3959	73.0388	73.0548	72.5741	72.5741	72.9276	72.5075	72.2383
738.603	72.3441	71.9174	72.6008	72.6235	72.1148	72.1148	72.4883	72.0474	71.7714
739.085	71.8683	71.4376	72.1564	72.1876	71.6544	71.6544	72.042	71.587	71.2995
739.567	71.3914	70.9575	71.705	71.7463	71.1926	71.1926	71.5888	71.1253	70.824
740.049	70.9133	70.4773	71.2464	71.2984	70.729	70.729	71.1284	70.6612	70.3458
740.531	70.433	69.9961	70.7796	70.8419	70.2635	70.2635	70.6603	70.1937	69.8651
741.013	69.9485	69.5119	70.303	70.3738	69.7958	69.7958	70.1829	69.7215	69.381
741.495	69.4574	69.0219	69.8147	69.8913	69.3249	69.3249	69.6943	69.2429	68.8913
741.977	68.9573	68.5228	69.3132	69.3922	68.8484	68.8484	69.1932	68.7556	68.3935
742.46	68.4456	68.0116	68.7976	68.8754	68.3625	68.3625	68.6789	68.2563	67.8843
742.942	67.9204	67.4856	68.2678	68.3414	67.8623	67.8623	68.1515	67.7413	67.3611
743.424	67.38	66.9423	67.7237	67.7909	67.3424	67.3424	67.611	67.2068	66.8214
743.906	66.8222	66.3793	67.1643	67.224	66.7983	66.7983	67.0565	66.6499	66.2626
744.388	66.2445	65.7938	66.587	66.6391	66.2267	66.2267	66.4852	66.0686	65.6823
744.87	65.6433	65.1827	65.9879	66.0331	65.6259	65.6259	65.8931	65.4619	65.0776
745.352	65.0151	64.5428	65.3624	65.4018	64.9951	64.9951	65.2751	64.8292	64.4458
745.835	64.3562	63.8714	64.7064	64.7414	64.334	64.334	64.6273	64.1695	63.7842
746.317	63.6641	63.1669	64.0174	64.0495	63.6421	63.6421	63.9475	63.4816	63.0913
746.799	62.9381	62.4293	63.2957	63.3259	62.9191	62.9191	63.2359	62.7642	62.3667
747.281	62.179	61.6602	62.5431	62.5725	62.165	62.165	62.4948	62.0169	61.6119
747.763	61.3898	60.8629	61.7634	61.7926	61.3813	61.3813	61.7276	61.2409	60.8295
748.245	60.5749	60.0418	60.9609	60.9904	60.5713	60.5713	60.938	60.4395	60.0237
748.727	59.7407	59.2027	60.1411	60.1711	59.7405	59.7405	60.1302	59.619	59.2002
749.209	58.895	58.353	59.3109	59.3415	58.8969	58.8969	59.3098	58.7873	58.366
749.691	58.0479	57.5023	58.4798	58.5111	58.0501	58.0501	58.4847	57.954	57.5302
750.174	57.2118	56.6626	57.6597	57.692	57.2118	57.2118	57.6663	57.1298	56.7041
750.656	56.4006	55.8478	56.865	56.8987	56.3948	56.3948	56.8685	56.3264	55.901
751.138	55.6287	55.0728	56.1101	56.1462	55.6131	55.6131	56.1064	55.5563	55.1346
751.62	54.909	54.3511	55.4076	55.4472	54.8805	54.8805	55.3937	54.8318	54.4179
752.102	54.251	53.6932	54.7659	54.8105	54.2095	54.2095	54.7404	54.1641	53.7611
752.584	53.66	53.1052	54.189	54.2395	53.6089	53.6089	54.1518	53.5617	53.1703
753.066	53.1361	52.588	53.6762	53.733	53.0825	53.0825	53.6283	53.0287	52.6467
753.548	52.6751	52.1376	53.2229	53.2855	52.6281	52.6281	53.1661	52.5639	52.1874
754.03	52.2691	51.7459	52.8224	52.8889	52.2373	52.2373	52.7584	52.1602	51.785
754.513	51.9071	51.4014	52.4654	52.5331	51.8962	51.8962	52.3962	51.8053	51.4291
754.995	51.5759	51.0901	52.1406	52.206	51.5878	51.5878	52.0675	51.4834	51.1063
755.477	51.2605	50.7956	51.8342	51.8935	51.2935	51.2935	51.7581	51.1773	50.8011
755.959	50.9448	50.5006	51.5295	51.5797	50.9955	50.9955	51.451	50.8697	50.4963
756.441	50.6127	50.1877	51.2087	51.2482	50.6776	50.6776	51.1281	50.545	50.1747
756.923	50.2494	49.841	50.8542	50.8832	50.3261	50.3261	50.7718	50.1895	49.82
757.405	49.8429	49.4475	50.4516	50.4725	49.9294	49.9294	50.3679	49.7916	49.4188
757.888	49.3846	48.9981	49.9907	50.008	49.4781	49.4781	49.9068	49.3422	48.9616
758.37	48.8695	48.4872	49.4666	49.4864	48.9652	48.9652	49.3842	48.834	48.4426
758.852	48.2954	47.913	48.8783	48.9075	48.3865	48.3865	48.7998	48.2626	47.8601
759.334	47.6621	47.2757	48.2273	48.2723	47.7414	47.7414	48.1554	47.6268	47.2149
759.816	46.9702	46.5769	47.5156	47.5816	47.0328	47.0328	47.4528	46.9283	46.5093
760.298	46.2206	45.8186	46.7455	46.8349	46.2657	46.2657	46.6934	46.1712	45.7463
760.78	45.4141	45.0034	45.9193	46.0313	45.4465	45.4465	45.8781	45.3605	44.9291
761.262	44.5525	44.1341	45.0408	45.1712	44.5807	44.5807	45.0088	44.5009	44.0611
761.744	43.6385	43.2149	44.1155	44.2574	43.6722	43.6722	44.0895	43.5958	43.1463
762.226	42.6767	42.251	43.1509	43.2953	42.7233	42.7233	43.1262	42.6479	42.1892
762.709	41.6729	41.2484	42.1545	42.292	41.736	41.736	42.126	41.6596	41.1949
763.191	40.6333	40.2133	41.132	41.2546	40.7124	40.7124	41.095	40.6341	40.1681
763.673	39.5634	39.1508	40.0861	40.1882	39.6558	39.6558	40.037	39.5759	39.1126
764.155	38.4672	38.0646	39.0159	39.095	38.5702	38.5702	38.9531	38.4896	38.0307
764.637	37.3469	36.9564	37.9187	37.9754	37.4593	37.4593	37.8423	37.3792	36.9233
765.119	36.2037	35.8274	36.7913	36.8293	36.3257	36.3257	36.7038	36.2472	35.7908
765.601	35.0388	34.6788	35.6332	35.6577	35.1706	35.1706	35.5388	35.0946	34.6343
766.083	33.8546	33.5126	34.4467	34.4638	33.9946	33.9946	34.3507	33.9215	33.4563
766.566	32.6543	32.332	33.2368	33.252	32.7987	32.7987	33.1448	32.7287	32.2612
767.048	31.4423	31.1406	32.009	32.027	31.5858	31.5858	31.9263	31.5189	31.0541
767.53	30.2221	29.9413	30.7675	30.7916	30.3602	30.3602	30.6984	30.2966	29.8396
768.012	28.9965	28.7355	29.5146	29.5472	29.1275	29.1275	29.4621	29.0673	28.621
768.494	27.7671	27.5236	28.2515	28.2939	27.8925	27.8925	28.2169	27.8357	27.3998
768.976	26.535	26.3058	26.9803	27.0328	26.6583	26.6583	26.9632	26.605	26.1766
769.458	25.3026	25.0838	25.7056	25.7679	25.4263	25.4263	25.7042	25.376	24.9522
769.94	24.0742	23.8618	24.435	24.5058	24.197	24.197	24.4465	24.1491	23.7291
770.423	22.856	22.6463	23.1778	23.2552	22.9718	22.9718	23.1986	22.9258	22.5118
770.904	21.6551	21.4454	21.9424	22.0236	21.7545	21.7545	21.9688	21.7102	21.3063
771.387	20.4773	20.2661	20.7338	20.8159	20.5514	20.5514	20.762	20.5087	20.1184
771.869	19.3259	19.113	19.5531	19.6335	19.3694	19.3694	19.5799	19.329	18.9527
772.351	18.2017	17.9881	18.3985	18.4756	18.2147	18.2147	18.4211	18.1777	17.8119
772.833	17.1041	16.8917	17.2684	17.3418	17.091	17.091	17.285	17.0586	16.6976
773.315	16.0332	15.8243	16.1639	16.2344	15.9997	15.9997	16.1736	15.9732	15.6123
773.797	14.9914	14.7888	15.0907	15.1593	14.9412	14.9412	15.0931	14.922	14.56
774.279	13.9844	13.7906	14.0568	14.1242	13.9174	13.9174	14.0525	13.9069	13.5471
774.761	13.0195	12.8367	13.0707	13.1358	12.9331	12.9331	13.0602	12.9326	12.5807
775.244	12.1034	11.9334	12.1376	12.1977	11.9952	11.9952	12.1215	12.006	11.6666
775.726	11.2403	11.0841	11.2588	11.3093	11.1109	11.1109	11.2376	11.1337	10.8074
776.208	10.4314	10.2892	10.4323	10.468	10.2852	10.2852	10.4065	10.3202	10.0023
776.69	9.67546	9.54668	9.65621	9.67189	9.51915	9.51915	9.62635	9.56582	9.24822
777.172	8.97122	8.85448	8.93023	8.92226	8.81063	8.81063	8.89735	8.86712	8.5423
777.654	8.31842	8.21164	8.25687	8.22402	8.15566	8.15566	8.22242	8.21925	7.88335
778.136	7.71794	7.61871	7.63958	7.58322	7.5508	7.5508	7.60527	7.61819	7.27254
778.618	7.1705	7.0764	7.08005	7.00373	6.99434	6.99434	7.04743	7.06226	6.71203
779.101	6.67494	6.5839	6.57623	6.48492	6.48589	6.48589	6.54622	6.55182	6.20286
779.583	6.22742	6.13796	6.12224	6.02159	6.02498	6.02498	6.09468	6.08764	5.7435
780.065	5.82223	5.73352	5.71036	5.60611	5.60962	5.60962	5.68385	5.66915	5.33
780.547	5.45387	5.36554	5.33411	5.23163	5.23587	5.23587	5.30623	5.29368	4.95744
781.029	5.11918	5.03108	4.99069	4.89461	4.8987	4.8987	4.95866	4.957	4.62189
781.511	4.81841	4.73029	4.68124	4.59514	4.59386	4.59386	4.64284	4.65501	4.32174
781.993	4.55423	4.46553	4.40883	4.33508	4.31955	4.31955	4.36296	4.38547	4.05743
782.475	4.3294	4.23924	4.17552	4.11535	4.07685	4.07685	4.1225	4.14854	3.82986
782.957	4.14465	4.05194	3.98054	3.93428	3.86849	3.86849	3.92192	3.9459	3.63869
783.44	3.99802	3.90163	3.82024	3.78774	3.69711	3.69711	3.75849	3.77926	3.48174
783.922	3.88568	3.78462	3.6897	3.67087	3.56393	3.56393	3.62791	3.64924	3.35576
784.404	3.80371	3.69733	3.58518	3.58033	3.46841	3.46841	3.52669	3.5549	3.25804
784.886	3.74971	3.63788	3.50584	3.51587	3.40849	3.40849	3.45383	3.49408	3.18788
785.368	3.72347	3.60659	3.45383	3.48006	3.3815	3.3815	3.41108	3.46408	3.14679
785.85	3.72621	3.60516	3.43271	3.47644	3.38497	3.38497	3.40137	3.46264	3.13759
786.332	3.75913	3.63517	3.44535	3.50734	3.41722	3.41722	3.42678	3.48843	3.16267
786.814	3.82232	3.69686	3.49254	3.57239	3.47762	3.47762	3.48704	3.5413	3.22288
787.297	3.91484	3.78923	3.57288	3.66855	3.56677	3.56677	3.57941	3.62244	3.31734
787.779	4.03585	3.91111	3.68409	3.79155	3.68652	3.68652	3.69998	3.73424	3.44443
788.261	4.18599	4.06256	3.82499	3.93835	3.83928	3.83928	3.84597	3.87959	3.60319
788.743	4.36775	4.24544	3.997	4.1091	4.0268	4.0268	4.01769	4.06066	3.7941
789.225	4.58462	4.46265	4.2041	4.30729	4.24904	4.24904	4.21878	4.27782	4.0187
789.707	4.83932	4.71649	4.45107	4.53796	4.5039	4.5039	4.45447	4.5293	4.27823
790.189	5.13209	5.00709	4.74093	4.80502	4.78787	4.78787	4.72877	4.81181	4.57218
790.671	5.46024	5.3319	5.07303	5.10936	5.09774	5.09774	5.04245	5.12209	4.8978
791.153	5.81921	5.68677	5.44284	5.44874	5.43236	5.43236	5.39267	5.45876	5.25116
791.636	6.20494	6.06818	5.84381	5.81959	5.79352	5.79352	5.77472	5.82318	5.62928
792.118	6.61606	6.47526	6.27059	6.21984	6.185	6.185	6.18503	6.21872	6.03193
792.6	7.05433	6.91008	6.72161	6.65076	6.61052	6.61052	6.62351	6.64866	6.46175
793.082	7.52328	7.37619	7.19927	7.11665	7.07187	7.07187	7.09376	7.11438	6.92276
793.564	8.02593	7.87643	7.70768	7.62228	7.56838	7.56838	7.60079	7.61476	7.41814
794.046	8.56312	8.4113	8.24973	8.16999	8.09783	8.09783	8.14796	8.14711	7.94874
794.528	9.13317	8.97874	8.82515	8.75798	8.65815	8.65815	8.73487	8.70892	8.51286
795.01	9.73314	9.57545	9.43082	9.38085	9.24903	9.24903	9.35749	9.29953	9.10755
795.493	10.3608	10.199	10.0629	10.0323	9.87227	9.87227	10.0101	9.92052	9.7306
795.975	11.0163	10.8492	10.7195	10.7085	10.5305	10.5305	10.6885	10.5745	10.3821
796.457	11.7019	11.5283	11.4022	11.4098	11.2255	11.2255	11.3917	11.2632	11.0642
796.939	12.4208	12.2397	12.1152	12.1405	11.9563	11.9563	12.1217	11.9861	11.7801
797.421	13.175	12.9855	12.8628	12.9055	12.7198	12.7198	12.8818	12.7401	12.5319
797.903	13.9643	13.7658	13.6469	13.7073	13.5118	13.5118	13.6734	13.5217	13.3192
798.385	14.786	14.5785	14.4654	14.5443	14.329	14.329	14.4952	14.3279	14.1393
798.867	15.6362	15.4202	15.3131	15.4111	15.1705	15.1705	15.3436	15.1587	14.9879
799.35	16.5115	16.2883	16.1842	16.301	16.0375	16.0375	16.2144	16.0161	15.8615
799.832	17.4106	17.1818	17.0747	17.2088	16.932	16.932	17.1058	16.9027	16.7578
800.314	18.3336	18.1013	17.9844	18.1326	17.8542	17.8542	18.0189	17.8198	17.6767
800.796	19.2811	19.0472	18.9159	19.0732	18.8015	18.8015	18.957	18.7654	18.6183
801.278	20.2522	20.0185	19.8724	20.0324	19.7687	19.7687	19.923	19.7343	19.582
801.76	21.2435	21.0114	20.8547	21.0101	20.7494	20.7494	20.9164	20.7199	20.5651
802.242	22.2495	22.0196	21.8601	22.003	21.7384	21.7384	21.9326	21.7156	21.5631
802.724	23.2633	23.0358	22.8822	23.0055	22.7324	22.7324	22.9631	22.7168	22.5705
803.206	24.2787	24.053	23.9134	24.0114	23.7303	23.7303	23.9979	23.7211	23.5822
803.688	25.2914	25.0664	24.947	25.016	24.7321	24.7321	25.0286	24.7271	24.5946
804.171	26.2989	26.0735	25.9786	26.0178	25.7366	25.7366	26.0497	25.733	25.6052
804.653	27.2998	27.0726	27.0057	27.0172	26.7407	26.7407	27.0591	26.7354	26.6121
805.135	28.2923	28.0625	28.0264	28.0147	27.7394	27.7394	28.0559	27.7298	27.6122
805.617	29.2738	29.0407	29.0371	29.0085	28.7271	28.7271	29.0388	28.7109	28.6013
806.099	30.2402	30.0037	30.0321	29.9936	29.6988	29.6988	30.0047	29.6747	29.5738
806.581	31.1872	30.9476	31.0042	30.9624	30.651	30.651	30.9491	30.6184	30.5241
807.063	32.111	31.8691	31.9466	31.9071	31.5816	31.5816	31.8681	31.5406	31.4477
807.545	33.0092	32.7656	32.8549	32.8216	32.4888	32.4888	32.759	32.4401	32.3421
808.028	33.8805	33.636	33.7282	33.7033	33.3696	33.3696	33.6224	33.315	33.2068
808.51	34.7242	34.4795	34.5682	34.5528	34.2204	34.2204	34.4603	34.1622	34.0425
808.992	35.5393	35.2946	35.3775	35.3721	35.0371	35.0371	35.2751	34.9779	34.8499
809.474	36.3242	36.0794	36.1574	36.1623	35.8167	35.8167	36.0673	35.7594	35.6288
809.956	37.0766	36.8313	36.9075	36.9231	36.5584	36.5584	36.8347	36.5057	36.3781
810.438	37.7946	37.5481	37.6257	37.6523	37.2645	37.2645	37.5731	37.2179	37.0962
810.92	38.4775	38.2288	38.3097	38.3477	37.9387	37.9387	38.2781	37.8991	37.7824
811.402	39.1268	38.8747	38.9593	39.0084	38.5855	38.5855	38.9475	38.5525	38.437
811.885	39.746	39.4891	39.5774	39.6365	39.2082	39.2082	39.5818	39.1806	39.0623
812.367	40.3399	40.0769	40.1691	40.2361	39.8088	39.8088	40.1852	39.7851	39.6619
812.849	40.914	40.6435	40.7411	40.8128	40.3886	40.3886	40.7634	40.3673	40.2402
813.331	41.4733	41.1943	41.2996	41.3721	40.9492	40.9492	41.3226	40.9293	40.8019
813.813	42.0223	41.734	41.8491	41.9186	41.4937	41.4937	41.8679	41.4752	41.3514
814.295	42.5653	42.2674	42.3933	42.4562	42.0278	42.0278	42.404	42.0109	41.8935
814.777	43.1072	42.7999	42.9358	42.9898	42.559	42.559	42.9357	42.5443	42.4334
815.259	43.654	43.3379	43.4819	43.5262	43.0962	43.0962	43.4693	43.0838	42.9781
815.741	44.2133	43.8893	44.0389	44.0749	43.6481	43.6481	44.0134	43.6373	43.5357
816.223	44.7935	44.4625	44.6162	44.6472	44.2226	44.2226	44.5781	44.2123	44.1152
816.706	45.4029	45.066	45.2234	45.2543	44.827	44.827	45.1736	44.8151	44.7254
817.188	46.0489	45.7071	45.8689	45.9055	45.4677	45.4677	45.8083	45.452	45.3742
817.67	46.7378	46.3915	46.5585	46.6066	46.1507	46.1507	46.4879	46.1296	46.0675
818.152	47.4739	47.1234	47.2957	47.3602	46.8817	46.8817	47.2153	46.854	46.8099
818.634	48.2608	47.9061	48.0822	48.1665	47.6655	47.6655	47.9918	47.6313	47.6042
819.116	49.1011	48.7422	48.9193	49.0246	48.5055	48.5055	48.8185	48.4655	48.4524
819.598	49.9969	49.6335	49.8082	49.9336	49.4028	49.4028	49.6965	49.3584	49.3556
820.08	50.9483	50.5806	50.7495	50.8924	50.356	50.356	50.6271	50.3086	50.3134
820.563	51.9535	51.5819	51.7426	51.8988	51.3609	51.3609	51.6105	51.3118	51.323
821.045	53.0073	52.6329	52.7837	52.9487	52.4112	52.4112	52.6442	52.3614	52.3791
821.527	54.102	53.7262	53.8661	54.035	53.4994	53.4994	53.7224	53.4497	53.4738
822.009	55.2277	54.8525	54.9802	55.1484	54.6169	54.6169	54.8363	54.5682	54.5975
822.491	56.3736	56.0013	56.115	56.2787	55.7548	55.7548	55.9749	55.7081	55.7399
822.973	57.5293	57.1621	57.2601	57.4161	56.9034	56.9034	57.1271	56.8602	56.8912
823.455	58.6849	58.3248	58.4058	58.5517	58.0525	58.0525	58.2822	58.0143	58.0421
823.937	59.8313	59.4791	59.5439	59.6781	59.1913	59.1913	59.4304	59.1593	59.1842
824.42	60.9594	60.6151	60.6666	60.7879	60.3092	60.3092	60.5625	60.2838	60.3092
824.902	62.0603	61.7224	61.7656	61.8733	61.3968	61.3968	61.6688	61.3772	61.4085
825.384	63.1251	62.7911	62.832	62.9261	62.4464	62.4464	62.7398	62.4305	62.4738
825.866	64.146	63.8124	63.8567	63.9377	63.4525	63.4525	63.766	63.437	63.4971
826.348	65.1165	64.7794	64.8318	64.9007	64.4116	64.4116	64.7397	64.3923	64.4718
826.83	66.0318	65.6878	65.7512	65.8097	65.3208	65.3208	65.6553	65.2937	65.3924
827.312	66.8889	66.5354	66.6113	66.6621	66.1777	66.1777	66.5104	66.1395	66.2554
827.794	67.6863	67.322	67.4111	67.4571	66.9797	66.9797	67.3048	66.9281	67.0585
828.277	68.4229	68.0482	68.1506	68.1954	67.7242	67.7242	68.0396	67.6583	67.8001
828.759	69.0986	68.7149	68.8306	68.8777	68.4093	68.4093	68.7162	68.3293	68.4795
829.241	69.7132	69.3231	69.4513	69.5038	69.0341	69.0341	69.3358	68.9411	69.0965
829.723	70.2676	69.8738	70.0129	70.0735	69.5988	69.5988	69.8986	69.4944	69.6516
830.205	70.763	70.3683	70.5158	70.586	70.1048	70.1048	70.4051	69.9906	70.1463
830.687	71.2018	70.808	70.9606	71.0415	70.5537	70.5537	70.8559	70.4313	70.583
831.169	71.5865	71.1949	71.3491	71.4412	70.9473	70.9473	71.2524	70.818	70.9646
831.651	71.9197	71.5307	71.6834	71.7869	71.2872	71.2872	71.5964	71.1522	71.2942
832.133	72.2035	71.8173	71.9654	72.0811	71.5751	71.5751	71.8897	71.4351	71.5745
832.615	72.4395	72.0557	72.197	72.3255	71.8128	71.8128	72.1334	71.6688	71.8076
833.098	72.6282	72.2469	72.3792	72.5214	72.0026	72.0026	72.3281	71.8553	71.995
833.58	72.7702	72.3916	72.5128	72.6693	72.1471	72.1471	72.4738	71.9973	72.1376
834.062	72.8659	72.4905	72.5988	72.7696	72.2486	72.2486	72.5707	72.0976	72.2359
834.544	72.9169	72.545	72.6393	72.8237	72.3091	72.3091	72.62	72.1585	72.2909
835.026	72.9255	72.5572	72.6378	72.8339	72.3301	72.3301	72.6246	72.1818	72.3045
835.508	72.8951	72.5298	72.5988	72.8037	72.313	72.313	72.5888	72.1691	72.2788
835.99	72.83	72.4664	72.5271	72.7375	72.2597	72.2597	72.5178	72.1219	72.2171
836.472	72.7347	72.3713	72.4274	72.6398	72.173	72.173	72.4171	72.0426	72.1232
836.955	72.6138	72.2488	72.3039	72.5147	72.0572	72.0572	72.2917	71.9346	72.0013
837.437	72.4719	72.1037	72.1601	72.3665	71.9181	71.9181	72.1464	71.8024	71.8564
837.919	72.3137	71.9414	71.9997	72.1998	71.7621	71.7621	71.9855	71.6511	71.694
838.401	72.1443	71.7679	71.8275	72.0203	71.5957	71.5957	71.8141	71.4868	71.5205
838.883	71.97	71.5902	71.6499	71.8355	71.4259	71.4259	71.6386	71.3159	71.3431
839.365	71.7981	71.4159	71.4749	71.6544	71.2592	71.2592	71.4663	71.1454	71.1701
839.847	71.637	71.2535	71.3118	71.4872	71.1026	71.1026	71.3058	70.9834	71.0101
840.329	71.4953	71.1114	71.1702	71.3439	70.9635	70.9635	71.1657	70.8385	70.8716
840.812	71.3818	70.9978	71.0592	71.2336	70.85	70.85	71.0543	70.7201	70.7627
841.294	71.3044	70.9204	70.9868	71.1642	70.7702	70.7702	70.9793	70.6375	70.6905
841.776	71.2701	70.8858	70.9598	71.1418	70.7317	70.7317	70.9473	70.599	70.6608
842.258	71.2845	70.8998	70.9838	71.171	70.7409	70.7409	70.9641	70.6109	70.6787
842.74	71.352	70.9668	71.0626	71.2549	70.8024	70.8024	71.0343	70.6771	70.7478
843.222	71.4746	71.0894	71.1983	71.3949	70.918	70.918	71.1607	70.7985	70.8702
843.704	71.6521	71.2677	71.39	71.5896	71.0876	71.0876	71.3438	70.9737	71.0461
844.186	71.8816	71.4988	71.6336	71.835	71.3085	71.3085	71.5805	71.1988	71.2731
844.668	72.1576	71.7769	71.9221	72.1242	71.5761	71.5761	71.8646	71.4683	71.5465
845.15	72.4724	72.0938	72.2461	72.4479	71.8844	71.8844	72.1868	71.7755	71.8593
845.633	72.8168	72.4398	72.595	72.7954	72.2254	72.2254	72.5363	72.1126	72.203
846.115	73.1812	72.8045	72.9586	73.1566	72.5901	72.5901	72.902	72.4712	72.5682
846.597	73.5561	73.1781	73.3279	73.522	72.9686	72.9686	73.2737	72.8422	72.9454
847.079	73.9323	73.5514	73.695	73.884	73.3503	73.3503	73.6427	73.216	73.3252
847.561	74.3012	73.9163	74.0531	74.236	73.7251	73.7251	74.0014	73.5834	73.6985
848.043	74.655	74.2652	74.396	74.5718	74.0838	74.0838	74.3432	73.936	74.0566
848.525	74.9864	74.5918	74.7173	74.886	74.4189	74.4189	74.6619	74.2666	74.3914
849.007	75.2892	74.8904	75.0106	75.1729	74.7248	74.7248	74.9518	74.5693	74.6956
849.49	75.5586	75.1563	75.2704	75.4277	74.9972	74.9972	75.2078	74.8396	74.9633
849.972	75.791	75.3861	75.4925	75.6466	75.2332	75.2332	75.4261	75.0736	75.1904
850.454	75.9844	75.5773	75.674	75.827	75.4302	75.4302	75.6043	75.2683	75.3743
850.936	76.1376	75.7287	75.8141	75.968	75.586	75.586	75.7413	75.4211	75.5141
851.418	76.2499	75.8393	75.9128	76.0693	75.6988	75.6988	75.8371	75.5301	75.6101
851.9	76.3209	75.9089	75.9705	76.1309	75.7677	75.7677	75.8918	75.5947	75.6635
852.382	76.3506	75.9377	75.9876	76.153	75.793	75.793	75.9059	75.6154	75.6758
852.864	76.339	75.9259	75.9647	76.1354	75.7758	75.7758	75.8798	75.5942	75.6487
853.347	76.2867	75.8745	75.9026	76.0784	75.7182	75.7182	75.8142	75.5337	75.584
853.829	76.1949	75.785	75.8027	75.983	75.6228	75.6228	75.711	75.4367	75.4837
854.311	76.066	75.6596	75.668	75.8515	75.492	75.492	75.573	75.3061	75.3499
854.793	75.9033	75.5012	75.5022	75.6871	75.3286	75.3286	75.4043	75.1447	75.1852
855.275	75.7108	75.313	75.3097	75.4941	75.1357	75.1357	75.2093	74.9555	74.9926
855.757	75.4931	75.0988	75.0951	75.2771	74.917	74.917	74.9927	74.7418	74.7756
856.239	75.2548	74.8627	74.8623	75.0403	74.6772	74.6772	74.7586	74.5078	74.538
856.721	75.0006	74.6086	74.6152	74.7883	74.4219	74.4219	74.5105	74.2582	74.284
857.203	74.7353	74.3413	74.3577	74.5254	74.157	74.157	74.2522	73.9982	74.0184
857.686	74.4637	74.0658	74.0943	74.2567	73.8883	73.8883	73.9874	73.733	73.7465
858.168	74.1908	73.7878	73.8307	73.9879	73.6211	73.6211	73.7212	73.4673	73.4739
858.65	73.9221	73.5132	73.5731	73.7249	73.3598	73.3598	73.459	73.2059	73.2066
859.132	73.6628	73.2481	73.3278	73.4737	73.1087	73.1087	73.2068	72.9532	72.9501
859.614	73.4178	72.998	73.1004	73.2393	72.8713	72.8713	72.9701	72.7138	72.7096
860.096	73.1914	72.7675	72.8947	73.0251	72.6513	72.6513	72.753	72.4923	72.489
860.578	72.987	72.5603	72.7129	72.8335	72.4522	72.4522	72.5587	72.293	72.2913
861.06	72.8075	72.3793	72.5558	72.6657	72.2773	72.2773	72.3893	72.1197	72.1186
861.543	72.6554	72.2266	72.4235	72.5229	72.1294	72.1294	72.246	71.9746	71.9725
862.025	72.5327	72.104	72.3162	72.4066	72.0103	72.0103	72.1304	71.8591	71.8542
862.507	72.4411	72.013	72.234	72.3184	71.9213	71.9213	72.0435	71.773	71.7648
862.989	72.3816	71.9543	72.1772	72.2597	71.8625	71.8625	71.9861	71.7154	71.7047
863.471	72.354	71.9276	72.1456	72.231	71.8336	71.8336	71.958	71.6851	71.6739
863.953	72.3569	71.9317	72.1381	72.2313	71.8335	71.8335	71.9577	71.6809	71.6713
864.435	72.3878	71.9641	72.1528	72.2579	71.8609	71.8609	71.9827	71.7021	71.695
864.917	72.4433	72.0216	72.1878	72.3075	71.9139	71.9139	72.03	71.7477	71.7426
865.399	72.52	72.1008	72.2412	72.3763	71.9901	71.9901	72.0965	71.8166	71.8118
865.882	72.615	72.1986	72.312	72.4613	72.0869	72.0869	72.1799	71.9072	71.9003
866.364	72.7257	72.312	72.4	72.56	72.2012	72.2012	72.2788	72.0169	72.0063
866.846	72.8503	72.4386	72.5048	72.6707	72.3303	72.3303	72.3919	72.1428	72.1283
867.328	72.9872	72.5761	72.6259	72.7918	72.4718	72.4718	72.5179	72.2817	72.2644
867.81	73.1351	72.7227	72.7619	72.9218	72.624	72.624	72.6552	72.4309	72.4127
868.292	73.2928	72.8768	72.9104	73.0593	72.7856	72.7856	72.8018	72.5882	72.5713
868.774	73.4592	73.0373	73.0693	73.2035	72.9557	72.9557	72.956	72.7523	72.738
869.256	73.6338	73.2044	73.2367	73.3545	73.1334	73.1334	73.1169	72.9222	72.9114
869.739	73.8165	73.3786	73.412	73.5139	73.3174	73.3174	73.2849	73.0978	73.0906
870.221	74.0072	73.5613	73.5955	73.6839	73.5069	73.5069	73.4611	73.2789	73.2752
870.703	74.2062	73.7537	73.788	73.8671	73.7007	73.7007	73.6473	73.466	73.4654
871.185	74.4132	73.9565	73.9901	74.0649	73.8986	73.8986	73.8451	73.6597	73.6616
871.667	74.6278	74.1699	74.2019	74.2776	74.101	74.101	74.0552	73.8612	73.8645
872.149	74.8497	74.3933	74.4228	74.5042	74.309	74.309	74.2773	74.0718	74.0746
872.631	75.0786	74.626	74.6521	74.7427	74.5242	74.5242	74.5107	74.2928	74.2929
873.113	75.3149	74.8674	74.889	74.9913	74.748	74.748	74.7545	74.5248	74.5206
873.596	75.5595	75.1174	75.1341	75.2488	74.9814	74.9814	75.0083	74.7682	74.7589
874.077	75.8138	75.3763	75.3882	75.5148	75.225	75.225	75.272	75.0226	75.0094
874.56	76.079	75.6449	75.6528	75.7899	75.4792	75.4792	75.5456	75.2876	75.273
875.042	76.3559	75.9241	75.9289	76.0746	75.7446	75.7446	75.829	75.5627	75.5501
875.524	76.6447	76.2144	76.2173	76.3695	76.0218	76.0218	76.1215	75.8483	75.8404
876.006	76.9451	76.5163	76.5176	76.6747	76.3121	76.3121	76.4225	76.1448	76.143
876.488	77.2561	76.8301	76.8297	76.9903	76.6166	76.6166	76.7313	76.4531	76.457
876.97	77.577	77.1557	77.1529	77.3163	76.9363	76.9363	77.0479	76.7738	76.7817
877.452	77.9071	77.4932	77.4872	77.6531	77.2713	77.2713	77.3727	77.1072	77.1169
877.934	78.246	77.8423	77.8325	78.001	77.6209	77.6209	77.7069	77.4525	77.4628
878.417	78.5935	78.2023	78.1887	78.3599	77.9837	77.9837	78.0513	77.8086	77.8197
878.899	78.9494	78.5723	78.5551	78.7292	78.3577	78.3577	78.4061	78.1743	78.1881
879.381	79.3139	78.9509	78.9301	79.1076	78.7408	78.7408	78.7708	78.5482	78.5678
879.863	79.6871	79.3371	79.3121	79.4929	79.1312	79.1312	79.1445	78.9295	78.9588
880.345	80.0695	79.7299	79.6993	79.8834	79.5275	79.5275	79.5257	79.3178	79.3604
880.827	80.4616	80.1289	80.0909	80.2776	79.9286	79.9286	79.9138	79.7128	79.772
881.309	80.8641	80.534	80.4868	80.6752	80.3337	80.3337	80.3084	80.1141	80.1928
881.791	81.2769	80.9451	80.8877	81.0764	80.742	80.742	80.7097	80.5212	80.6216
882.274	81.6993	81.3616	81.2945	81.4818	81.1527	81.1527	81.1178	80.9328	81.0564
882.756	82.1293	81.7825	81.7077	81.8918	81.5654	81.5654	81.5321	81.3476	81.4949
883.238	82.5636	82.2057	82.127	82.306	81.9794	81.9794	81.9513	81.764	81.9337
883.72	82.9985	82.629	82.5508	82.723	82.3941	82.3941	82.3729	82.1802	82.3696
884.202	83.43	83.0498	82.9768	83.141	82.8085	82.8085	82.7943	82.5944	82.7992
884.684	83.8545	83.4661	83.4019	83.5573	83.2211	83.2211	83.2125	83.0047	83.22
885.166	84.2691	83.8759	83.8228	83.9691	83.6295	83.6295	83.625	83.409	83.6298
885.648	84.6717	84.2778	84.2362	84.3736	84.031	84.031	84.0296	83.8052	84.0275
886.13	85.0608	84.6703	84.6389	84.7679	84.4225	84.4225	84.4246	84.1911	84.4124
886.612	85.4357	85.0522	85.0276	85.1492	84.8012	84.8012	84.8082	84.565	84.784
887.095	85.7959	85.422	85.3997	85.5151	85.1648	85.1648	85.179	84.9257	85.1425
887.577	86.1414	85.7782	85.7529	85.8638	85.5122	85.5122	85.5354	85.2725	85.4877
888.059	86.4723	86.1198	86.086	86.1945	85.8435	85.8435	85.8764	85.6055	85.82
888.541	86.7892	86.4462	86.3992	86.5075	86.1594	86.1594	86.2014	85.9251	86.1397
889.023	87.0926	86.7571	86.6935	86.8038	86.4614	86.4614	86.5103	86.232	86.4471
889.505	87.3832	87.053	86.9711	87.0853	86.7512	86.7512	86.8033	86.5267	86.7425
889.987	87.6619	87.3347	87.234	87.354	87.0302	87.0302	87.0805	86.8097	87.0263
890.47	87.9291	87.603	87.4845	87.6113	87.2997	87.2997	87.3422	87.0813	87.2986
890.952	88.1856	87.859	87.7242	87.8585	87.5602	87.5602	87.5882	87.3416	87.5596
891.434	88.432	88.1037	87.9541	88.0962	87.8119	87.8119	87.8187	87.5907	87.8094
891.916	88.6688	88.3379	88.1749	88.3251	88.0545	88.0545	88.0344	87.8286	88.0483
892.398	88.8968	88.5623	88.387	88.5458	88.2871	88.2871	88.2367	88.0556	88.277
892.88	89.1163	88.7774	88.5913	88.7589	88.5092	88.5092	88.428	88.2715	88.4959
893.362	89.3277	88.9832	88.7883	88.9654	88.7201	88.7201	88.611	88.4768	88.7054
893.844	89.531	89.1796	88.9788	89.1661	88.9197	88.9197	88.7883	88.6718	88.9059
894.326	89.7258	89.3664	89.1638	89.3615	89.1086	89.1086	88.9624	88.8573	89.0975
894.809	89.9118	89.5433	89.3439	89.5516	89.2877	89.2877	89.1346	89.0343	89.2804
895.291	90.0889	89.7105	89.5196	89.7366	89.4582	89.4582	89.3056	89.2038	89.4547
895.773	90.2576	89.8689	89.6917	89.9162	89.6216	89.6216	89.4752	89.3669	89.6212
896.255	90.4188	90.0199	89.8606	90.0904	89.7789	89.7789	89.6431	89.5246	89.7808
896.737	90.5737	90.1655	90.0269	90.2591	89.9308	89.9308	89.8088	89.6774	89.9348
897.219	90.7242	90.3079	90.1908	90.4225	90.0776	90.0776	89.9718	89.8254	90.0848
897.701	90.8716	90.4487	90.3521	90.5805	90.2196	90.2196	90.1317	89.9688	90.2318
898.183	91.0169	90.5893	90.5101	90.7329	90.3568	90.3568	90.2882	90.1073	90.3766
898.665	91.1604	90.7301	90.6637	90.8791	90.4897	90.4897	90.4406	90.2412	90.5192
899.148	91.3018	90.8707	90.8115	91.0187	90.6189	90.6189	90.588	90.3707	90.6593
899.63	91.4403	91.0101	90.952	91.1512	90.7451	90.7451	90.7297	90.4965	90.796
900.112	91.575	91.1471	91.0845	91.2766	90.8693	90.8693	90.8651	90.6195	90.9284
900.594	91.7049	91.2803	91.2085	91.3953	90.9919	90.9919	90.9937	90.7406	91.0555
901.076	91.8294	91.4087	91.3247	91.5078	91.1134	91.1134	91.1158	90.8607	91.177
901.558	91.9481	91.5312	91.4339	91.6152	91.2336	91.2336	91.2319	90.9801	91.2927
902.04	92.0614	91.6476	91.5375	91.7182	91.3522	91.3522	91.3427	91.0991	91.4026
902.523	92.1697	91.7579	91.6369	91.8179	91.4685	91.4685	91.4492	91.2171	91.5075
903.005	92.2738	91.8625	91.7336	91.9148	91.5819	91.5819	91.5522	91.3332	91.6078
903.487	92.3749	91.9622	91.8286	92.0098	91.6917	91.6917	91.6527	91.4463	91.7046
903.969	92.474	92.058	91.9228	92.1036	91.7974	91.7974	91.7515	91.5551	91.7986
904.451	92.5718	92.151	92.0167	92.197	91.8986	91.8986	91.8492	91.6585	91.8907
904.933	92.6688	92.2421	92.1106	92.2906	91.9952	91.9952	91.9461	91.7559	91.9814
905.415	92.7648	92.332	92.2042	92.3846	92.0872	92.0872	92.0422	91.847	92.071
905.897	92.8595	92.4207	92.2973	92.4789	92.175	92.175	92.1373	91.9322	92.1597
906.379	92.9518	92.5084	92.3891	92.573	92.2589	92.2589	92.2308	92.0122	92.2472
906.861	93.041	92.5946	92.4791	92.6657	92.3395	92.3395	92.3218	92.0881	92.3334
907.344	93.1263	92.6791	92.5667	92.7561	92.4173	92.4173	92.4096	92.1609	92.418
907.826	93.2071	92.7616	92.6516	92.843	92.4929	92.4929	92.4936	92.2319	92.5006
908.308	93.2834	92.8418	92.7333	92.9256	92.5668	92.5668	92.5735	92.3021	92.5811
908.79	93.3554	92.9197	92.8116	93.0034	92.6395	92.6395	92.6491	92.3724	92.6593
909.272	93.4232	92.9951	92.886	93.076	92.7114	92.7114	92.7209	92.4436	92.735
909.754	93.4871	93.0677	92.956	93.1436	92.7829	92.7829	92.789	92.5156	92.808
910.236	93.5471	93.137	93.0211	93.2063	92.8541	92.8541	92.8541	92.5884	92.8781
910.718	93.6031	93.2026	93.0811	93.2647	92.9249	92.9249	92.9165	92.6607	92.9453
911.201	93.6551	93.2638	93.1357	93.3194	92.9947	92.9947	92.9767	92.7314	93.0096
911.683	93.7032	93.3203	93.1855	93.3712	93.063	93.063	93.035	92.7986	93.0716
912.165	93.7479	93.372	93.231	93.4207	93.1288	93.1288	93.0918	92.861	93.1317
912.647	93.7896	93.4189	93.2732	93.4687	93.1915	93.1915	93.1472	92.9176	93.1905
913.129	93.8294	93.4615	93.313	93.5152	93.2505	93.2505	93.201	92.9683	93.2484
913.611	93.8682	93.5007	93.3513	93.5601	93.3059	93.3059	93.2533	93.014	93.3057
914.093	93.9072	93.5374	93.3887	93.6029	93.3578	93.3578	93.3037	93.0562	93.3623
914.575	93.9473	93.5728	93.4256	93.6431	93.4066	93.4066	93.3521	93.0968	93.4177
915.058	93.9891	93.6081	93.4622	93.6801	93.4531	93.4531	93.3981	93.1374	93.4712
915.54	94.033	93.6444	93.4986	93.7137	93.4975	93.4975	93.4416	93.1792	93.5223
916.022	94.0787	93.6828	93.5348	93.744	93.5402	93.5402	93.4826	93.2224	93.5703
916.504	94.1258	93.7238	93.5707	93.7713	93.5811	93.5811	93.5209	93.2665	93.6148
916.986	94.1737	93.7673	93.6063	93.7962	93.62	93.62	93.5565	93.3106	93.6557
917.468	94.2212	93.8131	93.6415	93.8193	93.6568	93.6568	93.5893	93.3532	93.6932
917.95	94.2676	93.86	93.6763	93.8411	93.6911	93.6911	93.6197	93.3932	93.7277
918.432	94.3118	93.9069	93.7109	93.8624	93.7227	93.7227	93.6478	93.4296	93.7597
918.914	94.3533	93.9525	93.7455	93.8839	93.7516	93.7516	93.6744	93.4619	93.7897
919.396	94.3917	93.9954	93.7805	93.9063	93.7778	93.7778	93.6999	93.4901	93.8183
919.879	94.4266	94.0345	93.8158	93.9303	93.8015	93.8015	93.7251	93.5147	93.8456
920.361	94.458	94.069	93.8512	93.9563	93.8229	93.8229	93.7502	93.5362	93.8717
920.843	94.4858	94.0984	93.8857	93.9843	93.8425	93.8425	93.775	93.5555	93.8962
921.325	94.5099	94.1228	93.9181	94.0139	93.8608	93.8608	93.7993	93.5736	93.9188
921.807	94.5302	94.1424	93.9468	94.0445	93.8783	93.8783	93.8222	93.5912	93.9392
922.289	94.5468	94.1576	93.9705	94.0753	93.8953	93.8953	93.8433	93.6087	93.9571
922.771	94.5599	94.1693	93.9886	94.1053	93.9116	93.9116	93.8621	93.6261	93.9725
923.253	94.5699	94.1784	94.0013	94.1339	93.9271	93.9271	93.8788	93.6431	93.9856
923.736	94.5773	94.1856	94.0095	94.1607	93.9409	93.9409	93.894	93.6589	93.9969
924.218	94.5829	94.1916	94.0149	94.1852	93.9524	93.9524	93.9083	93.6726	94.0067
924.7	94.587	94.1967	94.0192	94.207	93.9609	93.9609	93.9225	93.6834	94.0152
925.182	94.5902	94.201	94.0241	94.2256	93.9659	93.9659	93.937	93.6908	94.0227
925.664	94.5925	94.2041	94.0303	94.2404	93.9674	93.9674	93.9519	93.6946	94.0287
926.146	94.594	94.2056	94.038	94.2507	93.9656	93.9656	93.9668	93.695	94.0332
926.628	94.5941	94.2052	94.0465	94.2562	93.9611	93.9611	93.981	93.6925	94.0356
927.11	94.5926	94.2024	94.0546	94.2568	93.9547	93.9547	93.9933	93.6878	94.0358
927.592	94.5887	94.1971	94.0604	94.2529	93.9474	93.9474	94.0026	93.6816	94.0335
928.075	94.582	94.189	94.0622	94.2449	93.9402	93.9402	94.0075	93.6745	94.0284
928.557	94.5721	94.178	94.0584	94.2335	93.9337	93.9337	94.0067	93.6671	94.0207
929.039	94.5586	94.1643	94.0477	94.2192	93.9284	93.9284	93.9992	93.6595	94.0102
929.521	94.5416	94.1476	94.0296	94.2021	93.9241	93.9241	93.9843	93.6517	93.9967
930.003	94.5212	94.1281	94.004	94.1823	93.9203	93.9203	93.9619	93.6434	93.9804
930.485	94.498	94.1058	93.9721	94.1599	93.9156	93.9156	93.9328	93.6338	93.9612
930.967	94.4726	94.081	93.9355	94.1349	93.9084	93.9084	93.8986	93.6219	93.9394
931.449	94.4458	94.0539	93.8965	94.1077	93.8969	93.8969	93.8611	93.6067	93.9155
931.932	94.4182	94.0251	93.8573	94.0787	93.8797	93.8797	93.8229	93.5871	93.8899
932.414	94.3901	93.995	93.8199	94.0484	93.856	93.856	93.7857	93.5628	93.8631
932.896	94.3616	93.9638	93.7854	94.0172	93.8258	93.8258	93.7513	93.5336	93.8353
933.378	94.3324	93.9317	93.7539	93.9854	93.79	93.79	93.7202	93.5002	93.8065
933.86	94.3017	93.8986	93.7249	93.9529	93.75	93.75	93.6925	93.4635	93.7765
934.342	94.2688	93.8645	93.697	93.9195	93.7079	93.7079	93.6676	93.4245	93.7445
934.824	94.2331	93.8291	93.6687	93.8849	93.665	93.665	93.6445	93.3843	93.7097
935.306	94.1942	93.7925	93.6385	93.8486	93.6227	93.6227	93.6217	93.3437	93.6716
935.788	94.1518	93.7543	93.6052	93.81	93.5813	93.5813	93.5979	93.3028	93.6295
936.271	94.106	93.7144	93.5682	93.7686	93.5407	93.5407	93.5716	93.2616	93.5833
936.753	94.0571	93.6726	93.5271	93.7238	93.5001	93.5001	93.5413	93.2197	93.5332
937.235	94.0054	93.6284	93.482	93.6751	93.4585	93.4585	93.5059	93.1763	93.4795
937.717	93.9511	93.5813	93.4331	93.6222	93.4149	93.4149	93.4647	93.131	93.423
938.199	93.8945	93.5308	93.3808	93.5654	93.3682	93.3682	93.4174	93.083	93.3643
938.681	93.8356	93.4764	93.3256	93.5054	93.3178	93.3178	93.3642	93.0319	93.3043
939.163	93.7746	93.4178	93.2679	93.4432	93.2632	93.2632	93.3059	92.9773	93.2432
939.645	93.7113	93.355	93.2076	93.38	93.2043	93.2043	93.2432	92.9188	93.1813
940.128	93.6456	93.2882	93.1446	93.3169	93.1413	93.1413	93.1767	92.8563	93.1183
940.61	93.5774	93.2176	93.0783	93.254	93.0745	93.0745	93.1069	92.7896	93.0537
941.092	93.5062	93.1437	93.008	93.1911	93.0043	93.0043	93.0336	92.7189	92.9868
941.574	93.4318	93.0666	92.9331	93.127	92.9311	92.9311	92.9565	92.6441	92.9168
942.056	93.3538	92.9863	92.853	93.0602	92.8549	92.8549	92.8753	92.5654	92.8431
942.538	93.2719	92.9028	92.7681	92.989	92.7757	92.7757	92.7898	92.4829	92.7649
943.02	93.1861	92.8157	92.6789	92.9124	92.693	92.693	92.7002	92.3965	92.6823
943.502	93.0963	92.7244	92.5866	92.8294	92.6066	92.6066	92.6068	92.3066	92.5951
943.985	93.0024	92.6285	92.4925	92.7401	92.5161	92.5161	92.5103	92.2131	92.5036
944.467	92.9046	92.5275	92.3976	92.6448	92.4213	92.4213	92.4109	92.1164	92.4082
944.949	92.8029	92.4213	92.3026	92.5439	92.3223	92.3223	92.3087	92.0163	92.3091
945.431	92.6972	92.3097	92.2073	92.4383	92.2195	92.2195	92.2035	91.913	92.2064
945.913	92.5873	92.193	92.111	92.3285	92.113	92.113	92.095	91.806	92.1002
946.395	92.4731	92.0717	92.0123	92.2148	92.0031	92.0031	91.9827	91.6949	91.9902
946.877	92.3542	91.946	91.9099	92.0977	91.8895	91.8895	91.8664	91.5791	91.8762
947.359	92.2306	91.8166	91.8022	91.9771	91.7719	91.7719	91.7459	91.4578	91.7579
947.841	92.1019	91.6834	91.6878	91.8528	91.6496	91.6496	91.621	91.3307	91.6348
948.323	91.968	91.5464	91.5653	91.7242	91.522	91.522	91.4912	91.1977	91.5065
948.806	91.8285	91.4052	91.4338	91.5906	91.3884	91.3884	91.3559	91.0591	91.3727
949.288	91.6832	91.2593	91.2928	91.4509	91.2484	91.2484	91.2145	90.9151	91.233
949.77	91.532	91.1082	91.1421	91.3046	91.1016	91.1016	91.0662	90.7664	91.0871
950.252	91.3748	90.9515	90.9821	91.1512	90.9479	90.9479	90.9106	90.6132	90.9348
950.734	91.2116	90.7891	90.8139	90.991	90.7873	90.7873	90.7479	90.4557	90.776
951.216	91.0425	90.621	90.6386	90.8247	90.6201	90.6201	90.5786	90.2935	90.6105
951.698	90.8675	90.4475	90.4577	90.653	90.4465	90.4465	90.4035	90.1261	90.4382
952.18	90.6865	90.2685	90.2722	90.4768	90.2667	90.2667	90.2233	89.953	90.2587
952.663	90.4995	90.0841	90.0829	90.2964	90.0812	90.0812	90.0384	89.7734	90.0717
953.145	90.3059	89.8936	89.89	90.1116	89.89	89.89	89.8488	89.5866	89.8765
953.627	90.1052	89.6966	89.6933	89.9217	89.6931	89.6931	89.6543	89.3918	89.6726
954.109	89.8971	89.4922	89.4925	89.7258	89.4902	89.4902	89.4542	89.1883	89.4598
954.591	89.6812	89.2798	89.287	89.5228	89.2807	89.2807	89.2482	88.9755	89.2379
955.073	89.4572	89.0589	89.0763	89.3117	89.064	89.064	89.0359	88.7532	89.0074
955.555	89.2253	88.8294	88.8595	89.0918	88.8397	88.8397	88.8166	88.5214	88.7687
956.037	88.9854	88.5914	88.6357	88.8624	88.6073	88.6073	88.5898	88.2805	88.5226
956.519	88.7373	88.3447	88.4035	88.623	88.367	88.367	88.3544	88.031	88.2696
957.002	88.481	88.0895	88.1615	88.373	88.1184	88.1184	88.1093	87.7739	88.0101
957.484	88.2158	87.8256	87.9083	88.1122	87.8618	87.8618	87.8536	87.5095	87.744
957.966	87.9414	87.5526	87.6431	87.8406	87.5968	87.5968	87.5864	87.2379	87.471
958.448	87.6573	87.2702	87.3655	87.5586	87.323	87.323	87.3078	86.959	87.1905
958.93	87.3632	86.9782	87.0763	87.2671	87.0397	87.0397	87.0184	86.6719	86.902
959.412	87.059	86.6763	86.7763	86.9669	86.7464	86.7464	86.7192	86.3759	86.6047
959.894	86.7446	86.3641	86.4668	86.6589	86.4427	86.4427	86.4112	86.0702	86.2981
960.376	86.4202	86.0414	86.1487	86.3434	86.1283	86.1283	86.0948	85.7545	85.9813
960.859	86.0856	85.7078	85.8224	86.02	85.8031	85.8031	85.7699	85.4284	85.6536
961.341	85.7409	85.363	85.4877	85.688	85.4672	85.4672	85.436	85.0918	85.3146
961.823	85.3859	85.0065	85.1441	85.3462	85.1204	85.1204	85.092	84.7445	84.9638
962.305	85.0205	84.6381	84.7913	84.9934	84.7623	84.7623	84.7372	84.3861	84.6009
962.787	84.6446	84.258	84.4285	84.6291	84.3927	84.3927	84.371	84.0161	84.2262
963.269	84.2582	83.866	84.0554	84.2526	84.0113	84.0113	83.9934	83.6344	83.84
963.751	83.8611	83.4625	83.6717	83.8638	83.6178	83.6178	83.6047	83.2407	83.4425
964.233	83.453	83.0476	83.2767	83.4628	83.2128	83.2128	83.2053	82.8353	83.0338
964.716	83.0337	82.6213	82.87	83.0498	82.7967	82.7967	82.7954	82.4187	82.6138
965.198	82.6026	82.1838	82.4509	82.6248	82.3701	82.3701	82.3753	81.9914	82.1821
965.68	82.1596	81.735	82.0193	82.1883	81.9331	81.9331	81.9448	81.5536	81.7382
966.162	81.7046	81.2753	81.5754	81.7406	81.486	81.486	81.5041	81.1055	81.2815
966.644	81.2378	80.8049	81.1197	81.2821	81.0282	81.0282	81.053	80.6465	80.8121
967.126	80.7596	80.3242	80.653	80.8131	80.5591	80.5591	80.5911	80.1763	80.33
967.608	80.2703	79.8333	80.1758	80.3332	80.0781	80.0781	80.1175	79.6945	79.8354
968.09	79.7697	79.3321	79.6878	79.8416	79.5844	79.5844	79.6308	79.2008	79.3287
968.572	79.2574	78.8198	79.1883	79.3368	79.0776	79.0776	79.1292	78.6948	78.8096
969.054	78.7324	78.2954	78.6758	78.8174	78.5568	78.5568	78.6108	78.1762	78.278
969.537	78.1933	77.7578	78.1489	78.2822	78.0212	78.0212	78.0744	77.6442	77.7333
970.019	77.639	77.2061	77.6064	77.7308	77.4699	77.4699	77.5197	77.0977	77.1748
970.501	77.0683	76.6393	77.0477	77.1633	76.9019	76.9019	76.9473	76.5354	76.602
970.983	76.4806	76.057	76.4726	76.5803	76.3167	76.3167	76.3586	75.956	76.0143
971.465	75.8752	75.4586	75.881	75.9825	75.7142	75.7142	75.755	75.3585	75.4113
971.947	75.2518	74.8434	75.2727	75.3699	75.0947	75.0947	75.1375	74.7424	74.7923
972.429	74.6096	74.2104	74.647	74.7418	74.4589	74.4589	74.5062	74.1078	74.1564
972.911	73.9482	73.5584	74.0031	74.0972	73.8072	73.8072	73.8603	73.4547	73.5026
973.394	73.2669	72.886	73.3405	73.4351	73.1396	73.1396	73.1989	72.7833	72.8301
973.876	72.5656	72.1922	72.6587	72.7548	72.4555	72.4555	72.5212	72.0935	72.1382
974.358	71.8444	71.4767	71.9582	72.0561	71.7539	71.7539	71.8264	71.3851	71.4267
974.84	71.1038	70.7397	71.2396	71.3394	71.0336	71.0336	71.1142	70.658	70.6958
975.322	70.3446	69.9818	70.5033	70.6048	70.2937	70.2937	70.3841	69.9125	69.9457
975.804	69.5671	69.2036	69.7493	69.8518	69.5339	69.5339	69.6353	69.149	69.1768
976.286	68.7718	68.4057	68.9768	69.0795	68.7541	68.7541	68.8665	68.3682	68.3888
976.768	67.9583	67.5883	68.1846	68.2866	67.9547	67.9547	68.0764	67.5706	67.581
977.25	67.1262	66.7516	67.3715	67.4719	67.1354	67.1354	67.2642	66.7558	66.7529
977.733	66.2751	65.8957	66.5369	66.6348	66.2958	66.2958	66.4298	65.9228	65.9038
978.215	65.4046	65.0208	65.6806	65.7758	65.4353	65.4353	65.5738	65.07	65.0334
978.697	64.5146	64.1272	64.8033	64.8954	64.5532	64.5532	64.6975	64.1958	64.1421
979.179	63.6047	63.2152	63.9055	63.9946	63.6493	63.6493	63.8017	63.299	63.2304
979.661	62.6745	62.2846	62.9873	63.0736	62.724	62.724	62.8868	62.3792	62.2989
980.143	61.7233	61.3347	62.0482	62.1321	61.7783	61.7783	61.9519	61.4367	61.3478
980.625	60.7502	60.3646	61.0875	61.1696	60.8128	60.8128	60.996	60.4722	60.3771
981.107	59.7548	59.3736	60.1046	60.1857	59.8283	59.8283	60.018	59.4865	59.3866
981.59	58.7373	58.3613	59.0996	59.1813	58.8246	58.8246	59.018	58.4803	58.3764
982.072	57.6992	57.3284	58.0735	58.1576	57.8015	57.8015	57.997	57.454	57.3469
982.554	56.6422	56.2763	57.0277	57.1166	56.7587	56.7587	56.9565	56.4083	56.2989
983.036	55.5686	55.2067	55.9635	56.0597	55.6965	55.6965	55.8981	55.3442	55.2334
983.518	54.4801	54.1213	54.8815	54.9871	54.6159	54.6159	54.8224	54.2634	54.1512
984	53.3776	53.0209	53.7815	53.8978	53.5184	53.5184	53.729	53.1677	53.0527
984.482	52.2612	51.9059	52.663	52.79	52.4053	52.4053	52.617	52.0583	51.9376
984.964	51.1302	50.7762	51.5259	51.6623	51.2777	51.2777	51.4859	50.936	50.806
985.447	49.9845	49.632	50.3712	50.5144	50.1359	50.1359	50.336	49.8004	49.6581
985.929	48.8243	48.474	49.2013	49.3476	48.9799	48.9799	49.1696	48.651	48.495
986.411	47.6508	47.3035	48.0194	48.1647	47.8101	47.8101	47.9896	47.4873	47.3186
986.893	46.4657	46.1223	46.8284	46.9687	46.6276	46.6276	46.7991	46.31	46.1313
987.375	45.2707	44.9321	45.6303	45.7623	45.4345	45.4345	45.6002	45.1205	44.9351
987.857	44.0672	43.7337	44.426	44.5468	44.2332	44.2332	44.3939	43.9216	43.7316
988.339	42.8561	42.5279	43.2152	43.3233	43.026	43.026	43.1801	42.7158	42.5215
988.821	41.6383	41.315	41.9979	42.0926	41.8143	41.8143	41.9591	41.5053	41.3054
989.303	40.415	40.096	40.7749	40.8565	40.5986	40.5986	40.7321	40.2915	40.0841
989.785	39.1882	38.8727	39.5483	39.6179	39.379	39.379	39.5016	39.0753	38.859
990.268	37.9608	37.6481	38.3209	38.3804	38.1558	38.1558	38.2712	37.8576	37.6327
990.75	36.7358	36.4253	37.0952	37.1471	36.9304	36.9304	37.0442	36.6399	36.408
991.232	35.516	35.2073	35.8728	35.9197	35.7054	35.7054	35.8227	35.4246	35.1876
991.714	34.3032	33.9963	34.6542	34.6986	34.4843	34.4843	34.6074	34.2144	33.9733
992.196	33.0983	32.7937	33.4393	33.4834	33.2704	33.2704	33.3978	33.0119	32.7665
992.678	31.9022	31.6005	32.2289	32.2742	32.0666	32.0666	32.194	31.8187	31.5681
993.16	30.7159	30.4182	31.0254	31.0727	30.8744	30.8744	30.9973	30.6357	30.3794
993.643	29.5417	29.2491	29.833	29.8826	29.6954	29.6954	29.8111	29.4635	29.2028
994.125	28.3828	28.0963	28.6568	28.7087	28.5309	28.5309	28.6397	28.3036	28.0417
994.607	27.2429	26.9635	27.5015	27.5558	27.3837	27.3837	27.4873	27.1586	26.8999
995.089	26.1253	25.8535	26.3702	26.4268	26.2575	26.2575	26.3568	26.0327	25.7807
995.571	25.0319	24.768	25.2638	25.323	25.156	25.156	25.2492	24.9303	24.6863
996.053	23.9639	23.7077	24.1821	24.244	24.0824	24.0824	24.1642	23.8555	23.6177
996.535	22.9218	22.6727	23.1253	23.1895	23.0385	23.0385	23.1023	22.8109	22.5752
997.017	21.9067	21.6636	22.0951	22.1608	22.0246	22.0246	22.0652	21.7973	21.5596
997.499	20.9206	20.6823	21.0948	21.1605	21.0402	21.0402	21.0569	20.8149	20.5724
997.981	19.9667	19.732	20.1288	20.1926	20.0856	20.0856	20.0822	19.8641	19.6166
998.464	19.0485	18.8163	19.2007	19.2606	19.1622	19.1622	19.1456	18.9462	18.6954
998.946	18.1687	17.9382	18.3122	18.3662	18.2727	18.2727	18.2497	18.0636	17.8119
999.428	17.3289	17.0993	17.4624	17.5093	17.4206	17.4206	17.3944	17.2192	16.9679
999.91	16.5291	16.3	16.6495	16.6886	16.6086	16.6086	16.5781	16.4154	16.1636
1000.39	15.7687	15.5396	15.8717	15.9032	15.8379	15.8379	15.7992	15.6527	15.3987
1000.87	15.0476	14.8179	15.129	15.1539	15.1082	15.1082	15.0576	14.9307	14.6729
1001.36	14.3665	14.1358	14.4237	14.4435	14.4184	14.4184	14.3552	14.248	13.9868
1001.84	13.7269	13.495	13.7591	13.7757	13.7676	13.7676	13.6949	13.6037	13.3416
1002.32	13.1303	12.8974	13.1381	13.1536	13.1563	13.1563	13.0792	12.9979	12.739
1002.8	12.5774	12.3442	12.5616	12.5784	12.5859	12.5859	12.5088	12.4321	12.1797
1003.28	12.0675	11.835	12.0288	12.0492	12.0585	12.0585	11.9825	11.9082	11.6634
1003.77	11.599	11.3687	11.5377	11.5638	11.5757	11.5757	11.4979	11.4277	11.1887
1004.25	11.1701	10.9434	11.0869	11.1202	11.1376	11.1376	11.0528	10.9908	10.754
1004.73	10.7798	10.5581	10.6766	10.7181	10.7433	10.7433	10.647	10.5968	10.3584
1005.21	10.4288	10.2131	10.3089	10.3587	10.3909	10.3909	10.2819	10.2444	10.0022
1005.7	10.1184	9.90917	9.98659	10.0439	10.0788	10.0788	9.96009	9.93227	9.68666
1006.18	9.84997	9.64722	9.71146	9.77462	9.80645	9.80645	9.68324	9.66017	9.41317
1006.66	9.624	9.42727	9.48327	9.55009	9.57412	9.57412	9.45137	9.42864	9.18219
1007.14	9.43967	9.24818	9.29971	9.36764	9.38289	9.38289	9.26255	9.2386	8.99301
1007.62	9.29541	9.10814	9.15752	9.22382	9.23379	9.23379	9.11389	9.09076	8.84404
1008.11	9.18972	9.00557	9.05405	9.11602	9.1272	9.1272	9.003	8.98503	8.73373
1008.59	9.12202	8.93986	8.98837	9.04355	9.06251	9.06251	8.92915	8.92035	8.6613
1009.07	9.09276	8.91153	8.9614	9.00777	9.03816	9.03816	8.89338	8.89489	8.627
1009.55	9.10285	8.9216	8.97479	9.011	9.05206	9.05206	8.89758	8.90655	8.63166
1010.03	9.15279	8.97069	9.02945	9.05497	9.10215	9.10215	8.943	8.95355	8.67578
1010.52	9.24194	9.05831	9.12438	9.13962	9.18683	9.18683	9.02916	9.03487	8.7589
1011	9.36855	9.18282	9.25662	9.26297	9.30522	9.30522	9.15368	9.1503	8.87944
1011.48	9.53033	9.34206	9.42224	9.42191	9.45701	9.45701	9.31318	9.30019	9.03532
1011.96	9.72532	9.53418	9.61785	9.61361	9.64204	9.64204	9.50472	9.48484	9.22468
1012.45	9.95235	9.75814	9.84187	9.8366	9.8597	9.8597	9.72694	9.70381	9.44647
1012.93	10.2109	10.0135	10.0945	10.0908	10.1086	10.1086	9.98012	9.95557	9.70027
1013.41	10.5001	10.2998	10.3768	10.3766	10.3867	10.3867	10.2652	10.2376	9.98564
1013.89	10.8185	10.6154	10.689	10.6934	10.6917	10.6917	10.5821	10.547	10.3013
1014.37	11.1631	10.9577	11.0292	11.0386	11.022	11.022	10.9289	10.8813	10.6446
1014.86	11.5303	11.3229	11.3939	11.408	11.3765	11.3765	11.3012	11.239	11.0121
1015.34	11.9168	11.7076	11.7785	11.7965	11.7551	11.7551	11.6942	11.6192	11.4
1015.82	12.3201	12.1093	12.1798	12.2006	12.1573	12.1573	12.1033	12.0215	11.8056
1016.3	12.7393	12.5266	12.5963	12.6187	12.5819	12.5819	12.5261	12.4443	12.2271
1016.78	13.174	12.9594	13.0287	13.0514	13.0257	13.0257	12.9622	12.8847	12.6637
1017.27	13.6241	13.4074	13.4782	13.5001	13.4846	13.4846	13.4123	13.3388	13.1145
1017.75	14.0882	13.8692	13.945	13.9648	13.954	13.954	13.876	13.802	13.5781
1018.23	14.5637	14.3425	14.4268	14.4436	14.4299	14.4299	14.3516	14.2707	14.0518
1018.71	15.0474	14.824	14.9194	14.9324	14.9101	14.9101	14.8354	14.7431	14.5325
1019.2	15.5359	15.3104	15.4174	15.4261	15.3937	15.3937	15.3233	15.2185	15.0175
1019.68	16.027	15.7992	15.9165	15.9208	15.8808	15.8808	15.8123	15.6971	15.5049
1020.16	16.5193	16.2891	16.4145	16.4146	16.3709	16.3709	16.3011	16.179	15.994
1020.64	17.0125	16.7795	16.911	16.908	16.8627	16.8627	16.7908	16.6631	16.4848
1021.12	17.5061	17.2697	17.4068	17.4022	17.3542	17.3542	17.2827	17.1475	16.9773
1021.61	17.999	17.7586	17.9018	17.898	17.8428	17.8428	17.7774	17.6302	17.4708
1022.09	18.4894	18.2446	18.3943	18.3944	18.3272	18.3272	18.2734	18.1095	17.9635
1022.57	18.9753	18.7256	18.8812	18.8888	18.8068	18.8068	18.7674	18.5853	18.4529
1023.05	19.455	19.2001	19.3591	19.378	19.2823	19.2823	19.2555	19.0581	18.9369
1023.53	19.9278	19.6676	19.8264	19.8598	19.7545	19.7545	19.7347	19.5284	19.4143
1024.02	20.3943	20.129	20.2835	20.3339	20.2234	20.2234	20.2045	19.9965	19.8847
1024.5	20.8555	20.5856	20.7336	20.8016	20.6882	20.6882	20.6663	20.4611	20.349
1024.98	21.3124	21.0386	21.1801	21.2649	21.1473	21.1473	21.1223	20.9206	20.8079
1025.46	21.765	21.4883	21.626	21.7249	21.5993	21.5993	21.5742	21.3731	21.2618
1025.94	22.2123	21.9339	22.0719	22.1807	22.0435	22.0435	22.0224	21.8179	21.7099
1026.43	22.6526	22.3738	22.5166	22.6303	22.4804	22.4804	22.465	22.255	22.151
1026.91	23.0844	22.8062	22.9574	23.071	22.9113	22.9113	22.9	22.6853	22.5838
1027.39	23.5071	23.2301	23.3923	23.5012	23.3374	23.3374	23.3257	23.11	23.0079
1027.87	23.9212	23.6455	23.8206	23.9215	23.759	23.759	23.7423	23.5293	23.4235
1028.36	24.328	24.0535	24.2435	24.3342	24.1752	24.1752	24.1516	23.9427	23.8319
1028.84	24.7294	24.455	24.6622	24.7421	24.5845	24.5845	24.5557	24.3489	24.2343
1029.32	25.1262	24.851	25.0775	25.147	24.9853	24.9853	24.9561	24.747	24.6316
1029.8	25.5187	25.2415	25.4883	25.5489	25.3771	25.3771	25.3523	25.1367	25.0237
1030.28	25.906	25.6258	25.892	25.9456	25.7604	25.7604	25.7422	25.5189	25.4098
1030.77	26.2871	26.0036	26.2856	26.3343	26.1367	26.1367	26.1233	25.8949	25.7888
1031.25	26.6614	26.3745	26.667	26.7128	26.5075	26.5075	26.4935	26.2661	26.1603
1031.73	27.0289	26.739	27.036	27.0807	26.8735	26.8735	26.853	26.6326	26.5241
1032.21	27.39	27.0979	27.3944	27.4393	27.2343	27.2343	27.2033	26.9936	26.8812
1032.69	27.7452	27.4516	27.745	27.7907	27.5886	27.5886	27.5469	27.3474	27.2322
1033.18	28.0945	27.7999	28.0898	28.1364	27.9352	27.9352	27.8859	27.6926	27.5776
1033.66	28.437	28.142	28.4293	28.4766	28.2733	28.2733	28.2202	28.0286	27.9171
1034.14	28.7717	28.4763	28.7625	28.8098	28.6031	28.6031	28.5485	28.356	28.2498
1034.62	29.0975	28.8013	29.0876	29.1342	28.9256	28.9256	28.8685	28.6763	28.5749
1035.1	29.4139	29.1165	29.4034	29.449	29.2417	29.2417	29.1785	28.9911	28.8917
1035.59	29.7218	29.4225	29.7106	29.7547	29.5521	29.5521	29.4786	29.3012	29.2007
1036.07	30.0223	29.7208	30.011	30.0536	29.8563	29.8563	29.7702	29.6066	29.5029
1036.55	30.3169	30.013	30.307	30.3483	30.1538	30.1538	30.056	29.9068	29.7993
1037.03	30.6067	30.3001	30.6003	30.6407	30.4441	30.4441	30.3379	30.2008	30.0907
1037.52	30.8916	30.5826	30.8907	30.9307	30.7275	30.7275	30.6165	30.4884	30.3769
1038	31.1708	30.8597	31.1764	31.2162	31.0049	31.0049	30.8912	30.7697	30.6572
1038.48	31.4432	31.1305	31.4547	31.4947	31.2777	31.2777	31.1605	31.0454	30.9305
1038.96	31.7083	31.3942	31.7237	31.7639	31.5468	31.5468	31.4231	31.3156	31.196
1039.44	31.9662	31.6508	31.9831	32.0234	31.8121	31.8121	31.6794	31.5797	31.4539
1039.93	32.2175	31.9009	32.234	32.2742	32.0727	32.0727	31.9306	31.8365	31.7047
1040.41	32.4633	32.1453	32.4787	32.5184	32.3269	32.3269	32.1783	32.0846	31.9495
1040.89	32.7041	32.3843	32.7188	32.7575	32.5735	32.5735	32.423	32.3231	32.1888
1041.37	32.9398	32.6177	32.9542	32.9918	32.8119	32.8119	32.664	32.5523	32.4227
1041.85	33.1697	32.8449	33.1837	33.2201	33.0425	33.0425	32.8986	32.7736	32.6508
1042.34	33.3926	33.065	33.405	33.4408	33.2664	33.2664	33.124	32.9889	32.8724
1042.82	33.608	33.2774	33.617	33.6526	33.4844	33.4844	33.3382	33.1997	33.0872
1043.3	33.8161	33.4827	33.8198	33.856	33.6968	33.6968	33.541	33.4066	33.2955
1043.78	34.0176	33.6817	34.0152	34.0527	33.9029	33.9029	33.7342	33.609	33.4981
1044.27	34.2135	33.8757	34.206	34.245	34.1014	34.1014	33.9204	33.8055	33.6961
1044.75	34.4044	34.0653	34.3941	34.4343	34.2916	34.2916	34.102	33.9951	33.8898
1045.23	34.5902	34.2506	34.58	34.6207	34.4733	34.4733	34.2798	34.1771	34.0791
1045.71	34.7703	34.4309	34.7626	34.8024	34.6475	34.6475	34.453	34.3522	34.2628
1046.19	34.9437	34.6053	34.9396	34.9772	34.8155	34.8155	34.6202	34.5213	34.4397
1046.67	35.1098	34.773	35.1092	35.1435	34.9788	34.9788	34.78	34.6859	34.6089
1047.16	35.2686	34.9342	35.2706	35.3012	35.1379	35.1379	34.9324	34.8462	34.7703
1047.64	35.4206	35.0891	35.4246	35.4517	35.2926	35.2926	35.0787	35.0018	34.9244
1048.12	35.5664	35.2382	35.5725	35.5972	35.442	35.442	35.2208	35.1517	35.0722
1048.6	35.7064	35.3818	35.7152	35.7392	35.5853	35.5853	35.36	35.2951	35.2144
1049.09	35.8403	35.5193	35.8525	35.8778	35.7223	35.7223	35.4964	35.4315	35.3512
1049.57	35.9673	35.6495	35.9831	36.0115	35.8534	35.8534	35.6287	35.5612	35.4823
1050.05	36.0868	35.7715	36.1054	36.1382	35.9791	35.9791	35.7548	35.6851	35.6069
1050.53	36.1988	35.8848	36.2188	36.2561	36.1002	36.1002	35.8733	35.8038	35.725
1051.01	36.3039	35.9899	36.3241	36.3651	36.2163	36.2163	35.9841	35.9172	35.8368
1051.5	36.4038	36.088	36.4237	36.4665	36.3267	36.3267	36.0885	36.0249	35.9432
1051.98	36.5002	36.181	36.5204	36.5624	36.4304	36.4304	36.1883	36.1258	36.0453
1052.46	36.5941	36.2703	36.6161	36.6544	36.5267	36.5267	36.2846	36.2196	36.1435
1052.94	36.6858	36.3564	36.7108	36.7428	36.6157	36.6157	36.3772	36.3063	36.2378
1053.42	36.7746	36.4394	36.8026	36.8267	36.6984	36.6984	36.4648	36.3871	36.327
1053.91	36.8594	36.5185	36.8889	36.9045	36.7761	36.7761	36.5452	36.4634	36.41
1054.39	36.939	36.5933	36.9672	36.9754	36.8499	36.8499	36.6173	36.5363	36.4855
1054.87	37.0131	36.6637	37.0366	37.0397	36.9199	36.9199	36.6814	36.6061	36.5531
1055.35	37.0817	36.7299	37.0981	37.0992	36.9858	36.9858	36.7395	36.6723	36.6133
1055.84	37.1452	36.7922	37.1532	37.1559	37.0465	37.0465	36.7941	36.734	36.6671
1056.32	37.2041	36.8504	37.2035	37.2112	37.1013	37.1013	36.8473	36.7903	36.7152
1056.8	37.2579	36.9039	37.2496	37.2648	37.1504	37.1504	36.8995	36.8409	36.7583
1057.28	37.3058	36.9513	37.2904	37.3151	37.1943	37.1943	36.9495	36.8862	36.7966
1057.76	37.3472	36.9915	37.3246	37.3595	37.234	37.234	36.9952	36.927	36.8301
1058.25	37.3814	37.0239	37.3514	37.3966	37.2701	37.2701	37.0348	36.9637	36.8588
1058.73	37.4089	37.049	37.3713	37.4264	37.3024	37.3024	37.0678	36.9961	36.8833
1059.21	37.4308	37.0682	37.3863	37.4507	37.33	37.33	37.0953	37.0234	36.9046
1059.69	37.4483	37.0833	37.399	37.472	37.3518	37.3518	37.1187	37.0446	36.9237
1060.17	37.4626	37.0959	37.4114	37.492	37.3669	37.3669	37.1394	37.0592	36.9409
1060.66	37.474	37.1069	37.424	37.5111	37.3756	37.3756	37.1569	37.0674	36.9561
1061.14	37.4821	37.116	37.4357	37.5278	37.379	37.379	37.1698	37.0707	36.968
1061.62	37.4863	37.1227	37.4445	37.5395	37.3787	37.3787	37.1757	37.0705	36.9754
1062.1	37.4864	37.1261	37.4487	37.5441	37.3761	37.3761	37.1728	37.0684	36.9773
1062.59	37.4825	37.1262	37.4479	37.5409	37.3718	37.3718	37.1609	37.065	36.9738
1063.07	37.4756	37.1232	37.4432	37.5307	37.3654	37.3654	37.1417	37.0598	36.9658
1063.55	37.4669	37.1177	37.436	37.5155	37.3561	37.3561	37.1177	37.052	36.9547
1064.03	37.4571	37.11	37.4273	37.4969	37.3432	37.3432	37.0911	37.0411	36.9416
1064.51	37.4462	37.1	37.4168	37.4754	37.3266	37.3266	37.0632	37.0266	36.9273
1065	37.4333	37.0866	37.4027	37.4505	37.3067	37.3067	37.0339	37.0091	36.9111
1065.48	37.4171	37.0691	37.3825	37.421	37.2843	37.2843	37.0025	36.989	36.8924
1065.96	37.3968	37.0466	37.3548	37.3861	37.2599	37.2599	36.9683	36.9666	36.8699
1066.44	37.372	37.0194	37.3196	37.3465	37.2334	37.2334	36.932	36.9416	36.8433
1066.92	37.3436	36.9885	37.279	37.304	37.2041	37.2041	36.8951	36.9131	36.8126
1067.41	37.3126	36.9553	37.2359	37.2611	37.1713	37.1713	36.8597	36.8805	36.7784
1067.89	37.2802	36.9212	37.1927	37.2194	37.1347	37.1347	36.8269	36.8434	36.7416
1068.37	37.2472	36.8868	37.1508	37.1792	37.0951	37.0951	36.7962	36.8027	36.7026
1068.85	37.2133	36.8521	37.1095	37.1391	37.0539	37.0539	36.7658	36.76	36.6616
1069.34	37.1782	36.8166	37.0674	37.0975	37.0128	37.0128	36.7332	36.7172	36.6185
1069.82	37.1416	36.78	37.0235	37.0532	36.9732	36.9732	36.6968	36.6755	36.5735
1070.3	37.1035	36.7424	36.9779	37.0068	36.9354	36.9354	36.6564	36.6354	36.5274
1070.78	37.0648	36.7046	36.932	36.9606	36.8989	36.8989	36.614	36.5963	36.4817
1071.26	37.0263	36.6676	36.8882	36.9175	36.8626	36.8626	36.5723	36.5575	36.4378
1071.74	36.9889	36.6322	36.8483	36.8798	36.8259	36.8259	36.5337	36.5181	36.3968
1072.23	36.9528	36.5987	36.8125	36.8482	36.7888	36.7888	36.4992	36.4786	36.3588
1072.71	36.9177	36.5666	36.7797	36.8212	36.7522	36.7522	36.468	36.44	36.3233
1073.19	36.8833	36.5354	36.7482	36.7965	36.7172	36.7172	36.4383	36.4035	36.2892
1073.67	36.8494	36.5049	36.7165	36.7719	36.6849	36.6849	36.4089	36.3704	36.2557
1074.16	36.8169	36.4759	36.6845	36.7467	36.6557	36.6557	36.3794	36.341	36.2225
1074.64	36.7872	36.4494	36.6539	36.7216	36.6293	36.6293	36.351	36.3149	36.1905
1075.12	36.7618	36.4272	36.6271	36.6983	36.6054	36.6054	36.3256	36.2915	36.1609
1075.6	36.742	36.4104	36.6062	36.6783	36.5836	36.5836	36.3046	36.2705	36.1349
1076.08	36.7281	36.3993	36.5917	36.6619	36.5648	36.5648	36.2884	36.2524	36.1134
1076.57	36.7197	36.3934	36.5828	36.6483	36.55	36.55	36.276	36.2384	36.0965
1077.05	36.7162	36.3921	36.5782	36.6363	36.5407	36.5407	36.2663	36.2299	36.0844
1077.53	36.717	36.3948	36.5768	36.6254	36.5379	36.5379	36.2587	36.2281	36.0774
1078.01	36.7226	36.4017	36.5789	36.6169	36.5416	36.5416	36.2543	36.2333	36.0763
1078.49	36.734	36.4139	36.5862	36.6136	36.5515	36.5515	36.2559	36.2451	36.0826
1078.98	36.7526	36.4329	36.6012	36.6189	36.5669	36.5669	36.2668	36.2629	36.0979
1079.46	36.7797	36.4597	36.6258	36.6359	36.5878	36.5878	36.2895	36.2866	36.1231
1079.94	36.8158	36.495	36.6604	36.6656	36.615	36.615	36.325	36.3171	36.1585
1080.42	36.8606	36.5387	36.7038	36.7074	36.6504	36.6504	36.3722	36.3561	36.2035
1080.91	36.9136	36.5905	36.7544	36.7598	36.6961	36.6961	36.4292	36.4058	36.2572
1081.39	36.9748	36.6506	36.8112	36.8215	36.7538	36.7538	36.4945	36.4678	36.319
1081.87	37.0448	36.7198	36.8745	36.8925	36.8243	36.8243	36.5677	36.5426	36.3891
1082.35	37.1248	36.7994	36.9465	36.974	36.9072	36.9072	36.6503	36.6296	36.4686
1082.83	37.2166	36.8912	37.03	37.068	37.0016	37.0016	36.7445	36.7276	36.5592
1083.32	37.3212	36.9963	37.1275	37.1759	37.107	37.107	36.8521	36.8356	36.6622
1083.8	37.4394	37.115	37.2399	37.2979	37.2234	37.2234	36.9739	36.9535	36.7785
1084.28	37.5708	37.247	37.3669	37.433	37.3518	37.3518	37.1094	37.0819	36.908
1084.76	37.7152	37.3916	37.5074	37.5796	37.4937	37.4937	37.2576	37.2227	37.0505
1085.24	37.8725	37.5486	37.6606	37.7372	37.6507	37.6507	37.4179	37.3773	37.2058
1085.73	38.0434	37.7185	37.827	37.9067	37.8233	37.8233	37.5912	37.5469	37.3744
1086.21	38.2292	37.9025	38.0085	38.0905	38.0115	38.0115	37.7794	37.7319	37.5574
1086.69	38.4311	38.1023	38.2074	38.2917	38.2146	38.2146	37.9849	37.932	37.7561
1087.17	38.6499	38.3187	38.4254	38.5124	38.432	38.432	38.2092	38.1467	37.9715
1087.65	38.8858	38.5522	38.663	38.7529	38.6639	38.6639	38.4523	38.3762	38.2039
1088.14	39.1378	38.8023	38.9191	39.0117	38.9111	38.9111	38.7127	38.621	38.4531
1088.62	39.4051	39.0682	39.1918	39.2864	39.1746	39.1746	38.9883	38.882	38.7186
1089.1	39.6874	39.3499	39.4799	39.575	39.4558	39.4558	39.2775	39.1603	39.0003
1089.58	39.9849	39.6475	39.7833	39.877	39.7549	39.7549	39.5804	39.4562	39.2985
1090.07	40.2987	39.9623	40.1032	40.1933	40.0719	40.0719	39.8986	39.7698	39.6145
1090.55	40.6303	40.2955	40.441	40.5259	40.4061	40.4061	40.2343	40.1005	39.9492
1091.03	40.9804	40.6479	40.7974	40.8764	40.7571	40.7571	40.5892	40.4484	40.3033
1091.51	41.3492	41.0198	41.172	41.2452	41.1253	41.1253	40.9635	40.8136	40.6768
1091.99	41.7363	41.4107	41.5628	41.6316	41.5115	41.5115	41.3559	41.1972	41.0687
1092.48	42.141	41.8198	41.9678	42.0343	41.9172	41.9172	41.7645	41.6001	41.4782
1092.96	42.5629	42.2467	42.3859	42.4523	42.3433	42.3433	42.1877	42.023	41.9046
1093.44	43.0024	42.6915	42.8174	42.886	42.7898	42.7898	42.625	42.4655	42.3479
1093.92	43.4602	43.1541	43.2643	43.3369	43.2555	43.2555	43.0773	42.9264	42.8086
1094.4	43.9368	43.6348	43.7292	43.8067	43.7387	43.7387	43.5463	43.404	43.2873
1094.89	44.4323	44.1328	44.2138	44.2963	44.2372	44.2372	44.033	43.897	43.784
1095.37	44.9459	44.6467	44.7185	44.8054	44.7496	44.7496	44.5376	44.4044	44.2977
1095.85	45.4761	45.1747	45.242	45.332	45.2753	45.2753	45.0589	44.9264	44.8272
1096.33	46.0212	45.7151	45.7822	45.874	45.8143	45.8143	45.5955	45.4636	45.3707
1096.82	46.5801	46.267	46.3369	46.4296	46.3668	46.3668	46.1462	46.0163	45.9271
1097.3	47.152	46.8306	46.9049	46.9983	46.9326	46.9326	46.7107	46.5842	46.4961
1097.78	47.7367	47.4067	47.486	47.5806	47.5107	47.5107	47.2893	47.1662	47.0778
1098.26	48.3337	47.996	48.0799	48.1772	48.0998	48.0998	47.8826	47.7603	47.6724
1098.74	48.9421	48.5989	48.6859	48.7881	48.6985	48.6985	48.49	48.3644	48.2795
1099.23	49.5603	49.2146	49.3021	49.4118	49.306	49.306	49.1097	48.9771	48.8984
1099.71	50.1865	49.8417	49.9259	50.0453	49.9223	49.9223	49.7386	49.5977	49.5276
1100.19	50.8189	50.4785	50.5546	50.6853	50.5477	50.5477	50.3736	50.2261	50.1656
1100.67	51.4568	51.1236	51.1868	51.3293	51.1827	51.1827	51.0127	50.8624	50.8111
1101.15	52.1001	51.7761	51.8226	51.976	51.8272	51.8272	51.6554	51.5065	51.4635
1101.64	52.7492	52.4352	52.4635	52.6258	52.4803	52.4803	52.3026	52.1573	52.1227
1102.12	53.4046	53.1003	53.1117	53.2799	53.1403	53.1403	52.9562	52.8136	52.7884
1102.6	54.0664	53.7704	53.7687	53.9391	53.8057	53.8057	53.6174	53.474	53.46
1103.08	54.7335	54.4437	54.4345	54.6038	54.4749	54.4749	54.2864	54.1376	54.1362
1103.57	55.4046	55.1187	55.1081	55.2731	55.147	55.147	54.9624	54.804	54.8155
1104.05	56.0784	55.7938	55.7874	55.9458	55.8214	55.8214	55.6436	55.4733	55.4966
1104.53	56.7537	56.4683	56.4705	56.6211	56.4977	56.4977	56.3285	56.1452	56.1786
1105.01	57.4302	57.1419	57.1562	57.2987	57.1752	57.1752	57.016	56.8194	56.8613
1105.49	58.1076	57.8151	57.8439	57.9789	57.8529	57.8529	57.7055	57.4944	57.5447
1105.98	58.7859	58.4881	58.5329	58.6618	58.5293	58.5293	58.3964	58.1687	58.2288
1106.46	59.4645	59.1605	59.2221	59.3467	59.2035	59.2035	59.0873	58.8407	58.9132
1106.94	60.1421	59.8316	59.9097	60.0321	59.8749	59.8749	59.7763	59.5094	59.5966
1107.42	60.8174	60.5	60.5932	60.7154	60.5436	60.5436	60.4609	60.1745	60.2775
1107.9	61.4889	61.1644	61.2704	61.3944	61.2101	61.2101	61.1388	60.8363	60.9545
1108.39	62.1558	61.8241	61.9404	62.0674	61.8746	61.8746	61.8088	61.4953	61.6264
1108.87	62.8176	62.479	62.6032	62.734	62.5369	62.5369	62.4709	62.1517	62.2931
1109.35	63.4746	63.1294	63.26	63.3947	63.196	63.196	63.1263	62.805	62.9547
1109.83	64.1268	63.7758	63.9121	64.0503	63.8503	63.8503	63.7763	63.4545	63.6118
1110.32	64.7742	64.4183	64.5599	64.7011	64.4984	64.4984	64.4215	64.0993	64.2644
1110.8	65.4164	65.0567	65.2029	65.3461	65.1394	65.1394	65.0615	64.7385	64.9122
1111.28	66.0528	65.6905	65.8393	65.9837	65.7729	65.7729	65.6951	65.3719	65.5544
1111.76	66.6827	66.3189	66.4671	66.6124	66.3992	66.3992	66.3207	65.9992	66.1903
1112.24	67.3059	66.9416	67.0848	67.231	67.0188	67.0188	66.9372	66.6201	66.8191
1112.72	67.9223	67.5581	67.6923	67.8396	67.6318	67.6318	67.5444	67.234	67.4404
1113.21	68.5316	68.1683	68.2901	68.4392	68.238	68.238	68.1432	67.8401	68.0539
1113.69	69.1338	68.7718	68.8795	69.0314	68.8366	68.8366	68.7347	68.4372	68.6592
1114.17	69.728	69.3679	69.4617	69.6175	69.4268	69.4268	69.32	69.0244	69.2561
1114.65	70.313	69.9555	70.0371	70.198	70.0079	70.0079	69.8995	69.6015	69.8438
1115.14	70.8878	70.5336	70.6056	70.7725	70.5798	70.5798	70.4727	70.1687	70.4217
1115.62	71.4516	71.1014	71.1667	71.3405	71.1424	71.1424	71.0391	70.7267	70.9894
1116.1	72.0043	71.6586	71.7201	71.901	71.6959	71.6959	71.5979	71.2763	71.5469
1116.58	72.5463	72.2053	72.2658	72.4538	72.2406	72.2406	72.149	71.8179	72.0945
1117.06	73.0784	72.7417	72.8041	72.9983	72.7762	72.7762	72.6922	72.3514	72.633
1117.55	73.6014	73.268	73.3353	73.5339	73.3025	73.3025	73.2273	72.8765	73.1625
1118.03	74.1156	73.784	73.8591	74.0597	73.8194	73.8194	73.7536	73.3925	73.6833
1118.51	74.6208	74.289	74.3746	74.5737	74.3265	74.3265	74.2698	73.8992	74.1949
1118.99	75.1163	74.7824	74.88	75.0742	74.824	74.824	74.7742	74.396	74.6964
1119.47	75.6015	75.2638	75.3738	75.5595	75.3117	75.3117	75.2656	74.8829	75.1871
1119.96	76.0759	75.7331	75.8548	76.0291	75.7894	75.7894	75.7431	75.3592	75.6666
1120.44	76.5392	76.1908	76.3226	76.4838	76.2564	76.2564	76.2072	75.8245	76.1346
1120.92	76.9918	76.6378	76.7775	76.9251	76.712	76.712	76.6587	76.2779	76.5914
1121.4	77.4339	77.075	77.22	77.3552	77.1553	77.1553	77.0991	76.7187	77.0373
1121.88	77.8656	77.5031	77.6504	77.7758	77.5863	77.5863	77.5293	77.1468	77.4724
1122.37	78.2871	77.922	78.0687	78.1882	78.0053	78.0053	77.9497	77.5625	77.8968
1122.85	78.6982	78.3317	78.4746	78.5925	78.4133	78.4133	78.3599	77.967	78.3105
1123.33	79.099	78.7319	78.8677	78.9887	78.8118	78.8118	78.7595	78.3616	78.7135
1123.81	79.4895	79.1222	79.2482	79.3765	79.202	79.202	79.1481	78.7475	79.1061
1124.3	79.8701	79.5026	79.6173	79.7561	79.5846	79.5846	79.5257	79.1253	79.4889
1124.78	80.2411	79.8734	79.9762	80.1276	79.9597	79.9597	79.8927	79.4951	79.8625
1125.26	80.6029	80.2347	80.3267	80.4917	80.3268	80.3268	80.2499	79.8565	80.2273
1125.74	80.9557	80.587	80.6701	80.8483	80.6851	80.6851	80.5978	80.2089	80.5836
1126.22	81.2995	80.9302	81.0068	81.1972	81.0339	81.0339	80.9368	80.5519	80.9314
1126.71	81.6345	81.2647	81.3369	81.5378	81.3728	81.3728	81.2669	80.8856	81.2705
1127.19	81.9608	81.5907	81.6598	81.8692	81.7018	81.7018	81.5882	81.2102	81.6007
1127.67	82.2788	81.9086	81.9751	82.1912	82.021	82.021	81.9011	81.5264	81.922
1128.15	82.5891	82.2187	82.2828	82.5038	82.3308	82.3308	82.2061	81.8345	82.2348
1128.63	82.8921	82.5215	82.5834	82.8077	82.6316	82.6316	82.5043	82.1349	82.5394
1129.12	83.1882	82.8172	82.8775	83.1037	82.9237	82.9237	82.7963	82.4275	82.8364
1129.6	83.4772	83.1056	83.1658	83.3927	83.2076	83.2076	83.0828	82.7124	83.1264
1130.08	83.759	83.3864	83.4485	83.675	83.4839	83.4839	83.3638	82.9897	83.4095
1130.56	84.0329	83.6591	83.7257	83.9506	83.7533	83.7533	83.6393	83.2596	83.6859
1131.05	84.2987	83.9236	83.9971	84.2193	84.0164	84.0164	83.909	83.5226	83.9558
1131.53	84.5566	84.18	84.2622	84.481	84.2737	84.2737	84.1727	83.7791	84.2194
1132.01	84.807	84.4289	84.5207	84.7356	84.5256	84.5256	84.4306	84.0295	84.4771
1132.49	85.051	84.6713	84.7724	84.9831	84.7721	84.7721	84.683	84.2742	84.7291
1132.97	85.2895	84.9082	85.0171	85.2238	85.0134	85.0134	84.93	84.5135	84.9759
1133.46	85.5234	85.1404	85.2543	85.4576	85.2494	85.2494	85.1714	84.7476	85.2173
1133.94	85.753	85.3683	85.4835	85.6839	85.4803	85.4803	85.4067	84.9768	85.4532
1134.42	85.9786	85.592	85.7044	85.9025	85.7063	85.7063	85.6352	85.2016	85.6834
1134.9	86.1997	85.8114	85.9167	86.1131	85.9278	85.9278	85.8563	85.4223	85.9075
1135.38	86.4162	86.0259	86.121	86.316	86.1448	86.1448	86.0696	85.6391	86.1254
1135.87	86.6276	86.2355	86.3184	86.5121	86.3573	86.3573	86.2756	85.8517	86.3372
1136.35	86.8337	86.4397	86.5105	86.7031	86.565	86.565	86.4753	86.0597	86.5435
1136.83	87.0344	86.6386	86.699	86.8907	86.7676	86.7676	86.6698	86.2626	86.7446
1137.31	87.2296	86.8323	86.8853	87.0766	86.9649	86.9649	86.8604	86.4601	86.9411
1137.8	87.4192	87.021	87.0702	87.2618	87.1569	87.1569	87.0482	86.652	87.1334
1138.28	87.6035	87.2051	87.2538	87.4468	87.344	87.344	87.2338	86.8385	87.3218
1138.76	87.7825	87.3852	87.4358	87.6314	87.5264	87.5264	87.4176	87.02	87.5064
1139.24	87.9569	87.5619	87.6155	87.815	87.7044	87.7044	87.5995	87.1972	87.6873
1139.72	88.1271	87.7358	87.7923	87.9968	87.8782	87.8782	87.7793	87.3703	87.8646
1140.21	88.2938	87.9075	87.9656	88.176	88.0478	88.0478	87.9564	87.5398	88.0387
1140.69	88.4576	88.0769	88.135	88.3517	88.2132	88.2132	88.13	87.7056	88.2093
1141.17	88.6189	88.2439	88.3	88.5234	88.3746	88.3746	88.2991	87.8677	88.3766
1141.65	88.7779	88.4079	88.4602	88.6903	88.5324	88.5324	88.4626	88.0264	88.5403
1142.13	88.9346	88.5682	88.6154	88.8522	88.6873	88.6873	88.6198	88.1817	88.7003
1142.62	89.0891	88.7244	88.7656	89.009	88.8399	88.8399	88.7705	88.3341	88.8565
1143.1	89.2415	88.8763	88.9114	89.1611	88.9909	88.9909	88.9154	88.4839	89.0088
1143.58	89.3919	89.024	89.0534	89.3093	89.1407	89.1407	89.0558	88.6314	89.1574
1144.06	89.5406	89.1681	89.1929	89.4546	89.2893	89.2893	89.1937	88.7767	89.3026
1144.55	89.6876	89.3092	89.331	89.5979	89.4364	89.4364	89.3307	88.9198	89.4447
1145.03	89.8329	89.4477	89.4686	89.7399	89.5814	89.5814	89.4683	89.0607	89.5839
1145.51	89.9764	89.5842	89.6062	89.8807	89.7237	89.7237	89.6071	89.1992	89.7204
1145.99	90.1179	89.7188	89.7437	90.0201	89.8629	89.8629	89.7468	89.3352	89.8543
1146.47	90.2571	89.8517	89.8809	90.1577	89.9986	89.9986	89.887	89.4686	89.9857
1146.96	90.3942	89.983	90.0175	90.293	90.1307	90.1307	90.0266	89.5994	90.1147
1147.44	90.5291	90.1129	90.1531	90.4259	90.2592	90.2592	90.1646	89.7276	90.2416
1147.92	90.6621	90.2418	90.2874	90.5563	90.3846	90.3846	90.3002	89.8534	90.3667
1148.4	90.7931	90.3698	90.4203	90.6841	90.5071	90.5071	90.4328	89.9769	90.4901
1148.88	90.9222	90.4971	90.5515	90.8094	90.6275	90.6275	90.5618	90.0983	90.612
1149.37	91.0491	90.6236	90.6807	90.932	90.7464	90.7464	90.6868	90.2181	90.7324
1149.85	91.1735	90.7492	90.8076	91.0515	90.8643	90.8643	90.8077	90.3365	90.8513
1150.33	91.295	90.8735	90.9318	91.1679	90.9815	90.9815	90.9247	90.4539	90.9689
1150.81	91.4133	90.9963	91.0534	91.2809	91.0982	91.0982	91.0381	90.5702	91.0855
1151.3	91.5286	91.1173	91.1725	91.3909	91.2142	91.2142	91.1488	90.6855	91.2013
1151.78	91.6411	91.2361	91.2895	91.4984	91.3291	91.3291	91.2577	90.7996	91.3167
1152.26	91.7511	91.3525	91.4046	91.6042	91.4426	91.4426	91.3653	90.9123	91.4318
1152.74	91.859	91.4664	91.5179	91.7091	91.5543	91.5543	91.4721	91.0235	91.5466
1153.22	91.9655	91.5776	91.6292	91.8137	91.6641	91.6641	91.5782	91.1333	91.6605
1153.7	92.0706	91.686	91.7381	91.9185	91.7722	91.7722	91.683	91.2416	91.7731
1154.19	92.1748	91.7919	91.8439	92.0236	91.8788	91.8788	91.7863	91.3487	91.8837
1154.67	92.2783	91.8956	91.9465	92.1291	91.9842	91.9842	91.8876	91.4547	91.9918
1155.15	92.3812	91.9975	92.0459	92.2349	92.0884	92.0884	91.9869	91.5596	92.0972
1155.63	92.4836	92.0981	92.1425	92.3405	92.1916	92.1916	92.0843	91.6633	92.1998
1156.12	92.5854	92.1978	92.2368	92.4457	92.2937	92.2937	92.1801	91.7656	92.2997
1156.6	92.6863	92.2968	92.3297	92.5498	92.3945	92.3945	92.2744	91.8662	92.3971
1157.08	92.7861	92.3952	92.4216	92.6522	92.4938	92.4938	92.3674	91.9649	92.4923
1157.56	92.8846	92.4928	92.5131	92.7523	92.5912	92.5912	92.4591	92.0613	92.5856
1158.04	92.9817	92.5893	92.6041	92.8495	92.6865	92.6865	92.5495	92.1552	92.6773
1158.53	93.0773	92.6848	92.6948	92.9436	92.7793	92.7793	92.6389	92.2466	92.7679
1159.01	93.1715	92.779	92.7851	93.0345	92.8695	92.8695	92.7274	92.3355	92.8577
1159.49	93.2647	92.8719	92.8749	93.1223	92.9572	92.9572	92.8155	92.4219	92.9471
1159.97	93.3569	92.9636	92.9639	93.2071	93.0426	93.0426	92.9035	92.5064	93.0365
1160.45	93.4481	93.054	93.0519	93.2892	93.1261	93.1261	92.9916	92.5894	93.1258
1160.94	93.5385	93.1431	93.1387	93.3687	93.2084	93.2084	93.0797	92.6715	93.2152
1161.42	93.6277	93.2311	93.2239	93.446	93.2901	93.2901	93.1677	92.7532	93.3044
1161.9	93.7158	93.318	93.3074	93.5215	93.3716	93.3716	93.2551	92.8348	93.3932
1162.38	93.8026	93.404	93.3894	93.5957	93.4534	93.4534	93.3415	92.9167	93.4814
1162.87	93.8881	93.4895	93.4698	93.6696	93.5352	93.5352	93.4266	92.9985	93.5689
1163.35	93.9725	93.5746	93.5491	93.7438	93.6169	93.6169	93.5101	93.0803	93.6556
1163.83	94.0555	93.6592	93.6276	93.8188	93.6983	93.6983	93.5919	93.1615	93.7413
1164.31	94.1374	93.7431	93.7054	93.8951	93.7789	93.7789	93.6718	93.242	93.8259
1164.79	94.2179	93.8258	93.7828	93.9726	93.8584	93.8584	93.7499	93.3215	93.9094
1165.28	94.297	93.9069	93.8597	94.051	93.9366	93.9366	93.8261	93.3999	93.9915
1165.76	94.3746	93.9857	93.9362	94.13	94.0132	94.0132	93.9006	93.4771	94.0722
1166.24	94.4508	94.0621	94.0123	94.209	94.0882	94.0882	93.9738	93.553	94.1513
1166.72	94.5257	94.1358	94.0881	94.2877	94.1614	94.1614	94.046	93.6275	94.2288
1167.2	94.5992	94.207	94.1637	94.3657	94.2328	94.2328	94.1176	93.7005	94.3047
1167.69	94.6715	94.276	94.2389	94.4427	94.3029	94.3029	94.1888	93.7721	94.3789
1168.17	94.7425	94.3431	94.3137	94.5182	94.372	94.372	94.2596	93.8422	94.4514
1168.65	94.8121	94.4091	94.3875	94.5919	94.4408	94.4408	94.3296	93.9111	94.5221
1169.13	94.8803	94.4742	94.4599	94.6637	94.51	94.51	94.3985	93.979	94.5915
1169.62	94.9473	94.5391	94.5304	94.7335	94.58	94.58	94.4658	94.0461	94.6596
1170.1	95.0132	94.6042	94.5986	94.8015	94.651	94.651	94.5316	94.1126	94.7271
1170.58	95.0785	94.6697	94.6643	94.868	94.7228	94.7228	94.596	94.1787	94.7945
1171.06	95.1437	94.7361	94.7278	94.9336	94.7951	94.7951	94.6595	94.2446	94.8624
1171.54	95.2092	94.8033	94.7894	94.9987	94.8671	94.8671	94.7229	94.3104	94.9312
1172.03	95.2755	94.8712	94.8497	95.0637	94.9383	94.9383	94.7869	94.3767	95.001
1172.51	95.3426	94.9396	94.9093	95.1291	95.0084	95.0084	94.852	94.4436	95.0717
1172.99	95.4106	95.0084	94.9688	95.1949	95.0773	95.0773	94.9186	94.5114	95.1431
1173.47	95.4791	95.0772	95.029	95.2614	95.1451	95.1451	94.9868	94.5804	95.2146
1173.95	95.5481	95.146	95.0905	95.3287	95.2122	95.2122	95.0565	94.6503	95.2859
1174.44	95.6171	95.2146	95.1537	95.397	95.2791	95.2791	95.1274	94.7209	95.3568
1174.92	95.6859	95.283	95.2187	95.4662	95.3459	95.3459	95.199	94.7917	95.427
1175.4	95.7543	95.3509	95.2852	95.536	95.413	95.413	95.2706	94.8622	95.4964
1175.88	95.8221	95.4183	95.3525	95.6058	95.4805	95.4805	95.3413	94.9319	95.5649
1176.37	95.8891	95.4851	95.4198	95.6746	95.548	95.548	95.4102	95.0002	95.6324
1176.85	95.9553	95.5512	95.4858	95.7417	95.6155	95.6155	95.4764	95.0669	95.6987
1177.33	96.0205	95.6166	95.5499	95.8062	95.6822	95.6822	95.5392	95.1316	95.7636
1177.81	96.085	95.6814	95.6114	95.8676	95.7478	95.7478	95.5981	95.194	95.827
1178.29	96.1485	95.7459	95.6702	95.9261	95.8115	95.8115	95.6534	95.2541	95.8887
1178.78	96.2111	95.8101	95.7268	95.9819	95.8728	95.8728	95.7052	95.3118	95.9487
1179.26	96.2726	95.8738	95.7818	96.0357	95.9316	95.9316	95.7545	95.3673	96.0069
1179.74	96.3326	95.9368	95.836	96.0881	95.9876	95.9876	95.802	95.4209	96.0632
1180.22	96.3908	95.9985	95.8901	96.1398	96.0411	96.0411	95.8486	95.473	96.1177
1180.7	96.447	96.0584	95.9447	96.1912	96.0924	96.0924	95.8953	95.524	96.1705
1181.19	96.501	96.1158	96	96.2428	96.1421	96.1421	95.9426	95.5743	96.2219
1181.67	96.5528	96.1706	96.0561	96.2947	96.1905	96.1905	95.9912	95.6242	96.272
1182.15	96.6027	96.2224	96.1127	96.3467	96.238	96.238	96.0412	95.6737	96.3211
1182.63	96.6509	96.2714	96.1693	96.3988	96.2847	96.2847	96.0925	95.7227	96.3693
1183.11	96.6979	96.318	96.2254	96.4505	96.3307	96.3307	96.1449	95.7711	96.4167
1183.6	96.7439	96.3625	96.2802	96.5013	96.376	96.376	96.1977	95.8183	96.4632
1184.08	96.7892	96.4056	96.3331	96.5508	96.4205	96.4205	96.25	95.8641	96.5087
1184.56	96.834	96.4476	96.3834	96.5985	96.4643	96.4643	96.301	95.9081	96.5531
1185.04	96.8783	96.4889	96.4309	96.644	96.5074	96.5074	96.3497	95.9502	96.5963
1185.53	96.9221	96.5299	96.4755	96.6875	96.5498	96.5498	96.3955	95.9907	96.6386
1186.01	96.9651	96.5706	96.5175	96.7291	96.5918	96.5918	96.438	96.0297	96.6801
1186.49	97.0072	96.611	96.5576	96.7694	96.6334	96.6334	96.4771	96.0679	96.7211
1186.97	97.048	96.6511	96.5963	96.809	96.6746	96.6746	96.513	96.1057	96.7618
1187.45	97.0873	96.6906	96.6342	96.8484	96.7152	96.7152	96.5463	96.1434	96.8022
1187.94	97.1251	96.7294	96.6716	96.8882	96.7546	96.7546	96.5777	96.1812	96.8421
1188.42	97.1612	96.7674	96.7088	96.9284	96.7925	96.7925	96.6081	96.2188	96.8813
1188.9	97.1958	96.8046	96.7457	96.9689	96.828	96.828	96.6383	96.2557	96.9195
1189.38	97.2292	96.8408	96.7821	97.0092	96.8607	96.8607	96.669	96.291	96.9563
1189.86	97.2615	96.8761	96.8177	97.0487	96.8905	96.8905	96.7004	96.3244	96.9916
1190.35	97.2931	96.9103	96.8523	97.0864	96.9176	96.9176	96.7325	96.3553	97.0253
1190.83	97.3239	96.9431	96.8857	97.1216	96.9426	96.9426	96.7653	96.384	97.0574
1191.31	97.3541	96.9743	96.9179	97.1537	96.9665	96.9665	96.7982	96.4108	97.088
1191.79	97.3834	97.0036	96.9489	97.1823	96.9904	96.9904	96.8308	96.4365	97.1174
1192.28	97.4118	97.0309	96.9786	97.2075	97.0152	97.0152	96.8626	96.4619	97.1457
1192.76	97.4392	97.0562	97.0071	97.2298	97.0415	97.0415	96.8933	96.4873	97.1731
1193.24	97.4653	97.0797	97.0343	97.2499	97.0692	97.0692	96.9226	96.5132	97.1997
1193.72	97.49	97.1015	97.06	97.2686	97.098	97.098	96.95	96.5394	97.2257
1194.2	97.513	97.1219	97.0841	97.2868	97.1273	97.1273	96.9754	96.5658	97.2509
1194.68	97.5341	97.1411	97.1065	97.305	97.1561	97.1561	96.9987	96.5921	97.275
1195.17	97.5532	97.1593	97.1273	97.3237	97.1836	97.1836	97.0199	96.6181	97.298
1195.65	97.5703	97.1767	97.1466	97.343	97.2095	97.2095	97.0392	96.6436	97.3194
1196.13	97.5856	97.1935	97.1646	97.3626	97.2332	97.2332	97.0571	96.6687	97.3392
1196.61	97.5996	97.2099	97.1819	97.3823	97.2549	97.2549	97.0744	96.6931	97.3574
1197.1	97.6128	97.2263	97.1988	97.4016	97.2746	97.2746	97.0917	96.7168	97.3741
1197.58	97.6259	97.2427	97.2155	97.4201	97.2928	97.2928	97.1095	96.7397	97.3897
1198.06	97.6394	97.2594	97.2321	97.4373	97.3098	97.3098	97.1279	96.7614	97.4045
1198.54	97.6535	97.2761	97.2485	97.4528	97.326	97.326	97.1469	96.7818	97.4189
1199.02	97.6681	97.2926	97.2643	97.4665	97.3418	97.3418	97.1659	96.8005	97.4333
1199.51	97.6826	97.3083	97.279	97.4783	97.3573	97.3573	97.1846	96.8171	97.4478
1199.99	97.6965	97.3227	97.2923	97.4883	97.3726	97.3726	97.202	96.8313	97.4624
1200.47	97.709	97.3355	97.3037	97.4968	97.3876	97.3876	97.2178	96.8428	97.4772
1200.95	97.7193	97.3461	97.3128	97.5042	97.4019	97.4019	97.2313	96.8517	97.4918
1201.43	97.7271	97.3546	97.3194	97.511	97.4153	97.4153	97.2421	96.8581	97.5061
1201.92	97.7323	97.361	97.3234	97.5173	97.4277	97.4277	97.2499	96.8624	97.5196
1202.4	97.7351	97.3654	97.325	97.5232	97.439	97.439	97.2544	96.8656	97.532
1202.88	97.7359	97.3682	97.3245	97.529	97.4493	97.4493	97.2557	96.8686	97.5427
1203.36	97.7352	97.3696	97.3225	97.5345	97.4588	97.4588	97.2539	96.8722	97.5513
1203.85	97.7337	97.3699	97.3198	97.5398	97.4674	97.4674	97.2498	96.8772	97.5576
1204.33	97.7318	97.3693	97.3173	97.5451	97.4754	97.4754	97.2442	96.8836	97.5614
1204.81	97.7298	97.3678	97.3157	97.5505	97.4824	97.4824	97.2382	96.8912	97.5628
1205.29	97.7278	97.3653	97.3158	97.5561	97.4882	97.4882	97.2329	96.8992	97.5621
1205.77	97.7254	97.3616	97.318	97.5618	97.4925	97.4925	97.229	96.9066	97.5596
1206.26	97.7225	97.3566	97.3225	97.5674	97.4948	97.4948	97.2268	96.9125	97.5558
1206.74	97.7185	97.3502	97.3291	97.5726	97.495	97.495	97.2265	96.916	97.5512
1207.22	97.7134	97.3424	97.3372	97.5772	97.4927	97.4927	97.2276	96.9169	97.546
1207.7	97.707	97.3333	97.3463	97.5808	97.4881	97.4881	97.2297	96.915	97.5406
1208.18	97.6995	97.3233	97.3554	97.5832	97.4815	97.4815	97.2318	96.9106	97.5353
1208.67	97.6912	97.3128	97.3636	97.5843	97.4733	97.4733	97.2334	96.9041	97.53
1209.15	97.6823	97.3021	97.37	97.5839	97.4642	97.4642	97.2333	96.896	97.5249
1209.63	97.6731	97.2914	97.3736	97.5818	97.4548	97.4548	97.2309	96.8868	97.5196
1210.11	97.6637	97.2808	97.3737	97.5776	97.4458	97.4458	97.2255	96.8768	97.5141
1210.6	97.6541	97.2702	97.3698	97.571	97.4378	97.4378	97.2164	96.8664	97.508
1211.08	97.6439	97.2592	97.3618	97.5617	97.4306	97.4306	97.2035	96.8558	97.5008
1211.56	97.6329	97.2476	97.3499	97.5494	97.4241	97.4241	97.1871	96.8449	97.4922
1212.04	97.6209	97.2352	97.3347	97.534	97.4176	97.4176	97.1675	96.8337	97.482
1212.52	97.6074	97.2218	97.3167	97.5159	97.41	97.41	97.1456	96.822	97.4701
1213.01	97.5924	97.2072	97.2969	97.4952	97.4005	97.4005	97.1222	96.8096	97.4565
1213.49	97.5758	97.1914	97.2757	97.4724	97.388	97.388	97.0978	96.7961	97.4413
1213.97	97.5574	97.1741	97.2536	97.4479	97.3722	97.3722	97.0731	96.7813	97.4247
1214.45	97.5372	97.1551	97.231	97.4224	97.3529	97.3529	97.0482	96.7649	97.4068
1214.93	97.5153	97.1343	97.2081	97.3962	97.3304	97.3304	97.0232	96.747	97.3878
1215.42	97.4916	97.1115	97.185	97.37	97.3053	97.3053	96.9982	96.7275	97.3677
1215.9	97.4663	97.0868	97.1619	97.344	97.2783	97.2783	96.9731	96.7064	97.3467
1216.38	97.4396	97.0603	97.1387	97.3187	97.2499	97.2499	96.9479	96.6837	97.3248
1216.86	97.4116	97.0322	97.1153	97.2938	97.2206	97.2206	96.9224	96.6593	97.302
1217.35	97.3827	97.003	97.0915	97.2692	97.1906	97.1906	96.8964	96.6331	97.2783
1217.83	97.3528	96.9728	97.067	97.2443	97.1599	97.1599	96.8695	96.6047	97.2535
1218.31	97.3219	96.9418	97.0412	97.218	97.1284	97.1284	96.8413	96.5739	97.2276
1218.79	97.2901	96.9102	97.0136	97.1897	97.0959	97.0959	96.8113	96.5403	97.2004
1219.27	97.2574	96.878	96.9839	97.1585	97.0621	97.0621	96.7792	96.5036	97.1716
1219.76	97.2234	96.8452	96.9517	97.124	97.0269	97.0269	96.7449	96.4637	97.1412
1220.24	97.1883	96.8116	96.9168	97.0862	96.9903	96.9903	96.7085	96.4207	97.1092
1220.72	97.1519	96.7771	96.879	97.0453	96.9521	96.9521	96.6697	96.3752	97.0754
1221.2	97.1141	96.7416	96.8383	97.0016	96.9124	96.9124	96.6286	96.3276	97.0398
1221.68	97.0749	96.7047	96.7948	96.9558	96.871	96.871	96.5849	96.2788	97.0021
1222.17	97.0341	96.6662	96.7486	96.9084	96.8279	96.8279	96.5383	96.2292	96.9622
1222.65	96.9917	96.6258	96.6999	96.8597	96.7826	96.7826	96.4885	96.1793	96.9197
1223.13	96.9474	96.583	96.649	96.8102	96.7348	96.7348	96.4355	96.129	96.8742
1223.61	96.901	96.5375	96.5961	96.7598	96.6841	96.6841	96.3793	96.0778	96.8254
1224.09	96.8523	96.4888	96.5415	96.7084	96.6301	96.6301	96.3201	96.025	96.7732
1224.58	96.8008	96.4365	96.485	96.6556	96.5725	96.5725	96.2581	95.97	96.7173
1225.06	96.7459	96.3802	96.4265	96.6009	96.5113	96.5113	96.1935	95.9119	96.6578
1225.54	96.687	96.3196	96.3657	96.5436	96.4467	96.4467	96.1263	95.8503	96.5948
1226.02	96.6234	96.2544	96.3021	96.4831	96.3787	96.3787	96.0563	95.7848	96.5281
1226.51	96.5548	96.1846	96.2355	96.4189	96.3074	96.3074	95.9835	95.7154	96.4578
1226.99	96.4808	96.1103	96.1657	96.3508	96.2328	96.2328	95.9076	95.6419	96.384
1227.47	96.4017	96.0317	96.0926	96.2789	96.1544	96.1544	95.8287	95.564	96.3065
1227.95	96.3178	95.9492	96.0161	96.2034	96.0716	96.0716	95.7472	95.4813	96.2252
1228.43	96.2297	95.863	95.9362	96.1244	95.9839	95.9839	95.6629	95.3935	96.1399
1228.91	96.1378	95.7729	95.8522	96.0418	95.8908	95.8908	95.576	95.3002	96.0503
1229.4	96.0422	95.6789	95.7636	95.955	95.7919	95.7919	95.4859	95.2012	95.9561
1229.88	95.9429	95.5802	95.6694	95.8631	95.687	95.687	95.3919	95.0966	95.8568
1230.36	95.8393	95.476	95.5688	95.7648	95.5759	95.5759	95.2932	94.9862	95.7518
1230.84	95.7304	95.3656	95.4608	95.6589	95.4586	95.4586	95.1887	94.8702	95.6406
1231.33	95.6153	95.2481	95.345	95.5443	95.3348	95.3348	95.0776	94.7483	95.5228
1231.81	95.4928	95.1227	95.2209	95.42	95.204	95.204	94.959	94.6204	95.3976
1232.29	95.3619	94.9889	95.0882	95.2854	95.0658	95.0658	94.8324	94.4857	95.2646
1232.77	95.2218	94.8463	94.9468	95.1405	94.9196	94.9196	94.6972	94.3435	95.123
1233.25	95.0718	94.6944	94.7964	94.9851	94.7648	94.7648	94.553	94.1929	94.9721
1233.74	94.9113	94.5329	94.6365	94.8192	94.6008	94.6008	94.3989	94.0329	94.8112
1234.22	94.74	94.3613	94.4667	94.643	94.4273	94.4273	94.2344	93.8624	94.6394
1234.7	94.5571	94.1788	94.2861	94.4563	94.2435	94.2435	94.0586	93.6805	94.4558
1235.18	94.3622	93.9848	94.0939	94.2588	94.0485	94.0485	93.8709	93.4863	94.2596
1235.66	94.1544	93.7781	93.8889	94.0498	93.8412	93.8412	93.6701	93.2786	94.0499
1236.15	93.9326	93.5576	93.6698	93.8281	93.6203	93.6203	93.4551	93.0566	93.8259
1236.63	93.6956	93.3219	93.435	93.5922	93.3841	93.3841	93.2243	92.819	93.5866
1237.11	93.442	93.0693	93.1829	93.3399	93.1312	93.1312	92.9758	92.5649	93.3309
1237.59	93.1703	92.7982	92.9115	93.069	92.8598	92.8598	92.7072	92.2928	93.0576
1238.08	92.8787	92.5066	92.6188	92.777	92.5682	92.5682	92.416	92.0012	92.765
1238.56	92.5653	92.1927	92.3029	92.4614	92.2545	92.2545	92.0997	91.6881	92.451
1239.04	92.2277	91.8541	91.9614	92.1199	91.9166	91.9166	91.7557	91.3511	92.1131
1239.52	91.8633	91.4881	91.5918	91.7501	91.5518	91.5518	91.3818	90.9871	91.748
1240	91.4685	91.0915	91.1912	91.3497	91.1571	91.1571	90.9756	90.5931	91.352
1240.49	91.0392	90.6605	90.7559	90.9155	90.7288	90.7288	90.5344	90.1649	90.9204
1240.97	90.5704	90.19	90.2814	90.4438	90.2626	90.2626	90.0549	89.6985	90.4479
1241.45	90.0561	89.6745	89.7623	89.9297	89.7532	89.7532	89.5327	89.1887	89.9285
1241.93	89.4896	89.1073	89.1924	89.3671	89.1946	89.1946	88.9622	88.6295	89.3552
1242.41	88.8633	88.4807	88.5646	88.7485	88.5797	88.5797	88.3365	88.0141	88.7204
1242.9	88.1691	87.7864	87.8711	88.0654	87.9002	87.9002	87.6474	87.3342	88.0158
1243.38	87.3982	87.0157	87.1039	87.3082	87.1471	87.1471	86.8859	86.5806	87.2325
1243.86	86.5416	86.1591	86.2542	86.467	86.3107	86.3107	86.0422	85.7434	86.3613
1244.34	85.5904	85.2075	85.3132	85.5316	85.3809	85.3809	85.1064	84.8125	85.3929
1244.83	84.5354	84.1516	84.2721	84.4923	84.3482	84.3482	84.0688	83.7782	84.3183
1245.31	83.3679	82.9828	83.1219	83.3392	83.2034	83.2034	82.9197	82.6317	83.1287
1245.79	82.0794	81.6924	81.8534	82.0632	81.9383	81.9383	81.6499	81.365	81.816
1246.27	80.6616	80.2722	80.4573	80.6556	80.545	80.545	80.2505	79.9711	80.3721
1246.75	79.1063	78.7142	78.9244	79.1083	79.0166	79.0166	78.7133	78.4432	78.7893
1247.24	77.4056	77.0106	77.246	77.4139	77.3458	77.3458	77.0307	76.7746	77.0602
1247.72	75.5525	75.1546	75.4143	75.5662	75.5263	75.5263	75.1962	74.9588	75.1782
1248.2	73.5416	73.1406	73.4232	73.5609	73.552	73.552	73.2048	72.9897	73.1378
1248.68	71.3694	70.9652	71.269	71.3955	71.4191	71.4191	71.0535	70.8629	70.9356
1249.16	69.0354	68.6281	68.9506	69.0695	69.1261	69.1261	68.7411	68.5765	68.5712
1249.65	66.5427	66.1321	66.4702	66.5851	66.6755	66.6755	66.2694	66.1325	66.0478
1250.13	63.8985	63.4846	63.8337	63.9477	64.074	64.074	63.6433	63.5374	63.3726
1250.61	61.1149	60.6979	61.053	61.1681	61.3334	61.3334	60.8734	60.803	60.5582
1251.09	58.2112	57.7914	58.1479	58.2646	58.4715	58.4715	57.9783	57.9475	57.6238
1251.58	55.2156	54.7936	55.1489	55.2661	55.5137	55.5137	54.9876	54.9966	54.598
1252.06	52.1674	51.7443	52.0986	52.2142	52.495	52.495	51.9435	51.9855	51.5202
1252.54	49.1175	48.6951	49.0506	49.1622	49.461	49.461	48.9	48.9605	48.4416
1253.02	46.1263	45.7066	46.0668	46.1718	46.4685	46.4685	45.9195	45.9783	45.423
1253.5	43.259	42.8446	43.2113	43.3078	43.5818	43.5818	43.0671	43.1035	42.5302
1253.98	40.58	40.1735	40.5457	40.6328	40.8681	40.8681	40.4049	40.4031	39.828
1254.47	38.1475	37.7511	38.1245	38.2025	38.3907	38.3907	37.9882	37.9402	37.3753
1254.95	36.0102	35.6257	35.9935	36.0632	36.2041	36.2041	35.863	35.7687	35.2207
1255.43	34.2063	33.8346	34.1884	34.2516	34.3506	34.3506	34.0651	33.9306	33.402
1255.91	32.7629	32.4042	32.7352	32.7941	32.8606	32.8606	32.6204	32.4554	31.946
1256.4	31.6975	31.3512	31.6511	31.708	31.7526	31.7526	31.5454	31.3611	30.8694
1256.88	31.0188	30.6838	30.9446	31.0017	31.036	31.036	30.8484	30.6563	30.1804
1257.36	30.7277	30.4024	30.6173	30.6765	30.7121	30.7121	30.5301	30.3418	29.8794
1257.84	30.8186	30.501	30.6648	30.7278	30.7757	30.7757	30.5853	30.4121	29.9606
1258.32	31.2809	30.9688	31.0781	31.1461	31.2165	31.2165	31.0046	30.8565	30.4133
1258.81	32.0999	31.7912	31.8452	31.9186	32.0198	32.0198	31.775	31.6603	31.2231
1259.29	33.2582	32.9507	32.9509	33.0298	33.1666	33.1666	32.881	32.8048	32.3729
1259.77	34.7351	34.4267	34.3775	34.4615	34.6339	34.6339	34.3047	34.2672	33.8428
1260.25	36.5064	36.1954	36.1038	36.1921	36.3942	36.3942	36.0251	36.0203	35.6095
1260.73	38.5437	38.2287	38.1041	38.1957	38.4157	38.4157	38.017	38.0331	37.6457
1261.22	40.8142	40.4943	40.3474	40.4416	40.6639	40.6639	40.2502	40.2715	39.9194
1261.7	43.2819	42.9564	42.7977	42.894	43.1033	43.1033	42.6898	42.7002	42.395
1262.18	45.9093	45.5779	45.4157	45.5141	45.6989	45.6989	45.2975	45.2846	45.0354
1262.66	48.6596	48.3223	48.1613	48.2623	48.4171	48.4171	48.034	47.9912	47.8033
1263.15	51.4975	51.1544	50.9956	51.1	51.2255	51.2255	50.8613	50.7873	50.6626
1263.63	54.3889	54.0402	53.8824	53.9913	54.0908	54.0908	53.7434	53.6401	53.5787
1264.11	57.2998	56.9456	56.7874	56.902	56.9788	56.9788	56.6459	56.5151	56.5166
1264.59	60.196	59.8361	59.6774	59.7988	59.8544	59.8544	59.5354	59.3776	59.4414
1265.07	63.0428	62.6769	62.5198	62.6488	62.6828	62.6828	62.3783	62.193	62.3183
1265.56	65.8075	65.4351	65.283	65.4199	65.4314	65.4314	65.1426	64.9292	65.1141
1266.04	68.4607	68.0812	67.9378	68.0828	68.0717	68.0717	67.7986	67.5577	67.7996
1266.52	70.9783	70.5914	70.4596	70.6125	70.5798	70.5798	70.3218	70.055	70.3506
1267	73.3424	72.9482	72.8298	72.9902	72.9374	72.9374	72.6935	72.4026	72.7492
1267.48	75.5412	75.1403	75.036	75.2034	75.1313	75.1313	74.9021	74.5873	74.9832
1267.97	77.5685	77.162	77.0717	77.2455	77.1539	77.1539	76.9413	76.6016	77.0463
1268.45	79.4232	79.0127	78.9357	79.1152	79.0033	79.0033	78.8101	78.4433	78.9365
1268.93	81.1083	80.6954	80.6308	80.8152	80.6826	80.6826	80.511	80.1154	80.6563
1269.41	82.6305	82.2166	82.1629	82.3515	82.1995	82.1995	82.0495	81.6257	82.2114
1269.89	83.9989	83.5853	83.5411	83.7329	83.5648	83.5648	83.4336	82.9848	83.6106
1270.38	85.2248	84.8119	84.7763	84.9705	84.7908	84.7908	84.6735	84.2052	84.8648
1270.86	86.3201	85.9081	85.8807	86.0767	85.89	85.89	85.7807	85.2993	85.986
1271.34	87.2973	86.8857	86.8674	87.0646	86.8741	86.8741	86.7681	86.279	86.9868
1271.82	88.1683	87.7564	87.7487	87.947	87.7537	87.7537	87.6482	87.155	87.8794
1272.31	88.9445	88.5315	88.5362	88.7356	88.5388	88.5388	88.4333	87.9373	88.6754
1272.79	89.6366	89.2218	89.2401	89.4409	89.239	89.239	89.1345	88.6355	89.3858
1273.27	90.2546	89.8374	89.8696	90.0721	89.8638	89.8638	89.7621	89.2589	90.0205
1273.75	90.8079	90.3881	90.4328	90.6374	90.4224	90.4224	90.3248	89.8169	90.589
1274.23	91.3051	90.8829	90.9374	91.1444	90.9241	90.9241	90.8308	90.3185	91.1
1274.72	91.7541	91.3298	91.3909	91.6003	91.377	91.377	91.2876	90.7718	91.5612
1275.2	92.1619	91.7359	91.8005	92.0121	91.7883	91.7883	91.7017	91.1838	91.9796
1275.68	92.5341	92.1071	92.173	92.3861	92.1639	92.1639	92.0792	91.5603	92.361
1276.16	92.8753	92.448	92.5142	92.7279	92.5085	92.5085	92.4249	91.9057	92.71
1276.64	93.189	92.7622	92.8289	93.042	92.8259	92.8259	92.7428	92.224	93.0301
1277.13	93.4779	93.0525	93.1206	93.332	93.1194	93.1194	93.0358	92.5179	93.3241
1277.61	93.744	93.321	93.3918	93.6007	93.3917	93.3917	93.3059	92.7903	93.5944
1278.09	93.9895	93.5697	93.644	93.8501	93.6453	93.6453	93.5549	93.0435	93.8432
1278.57	94.2161	93.8005	93.8785	94.0821	93.8822	93.8822	93.7845	93.2794	94.0727
1279.06	94.4261	94.0152	94.0964	94.2985	94.1039	94.1039	93.9965	93.4995	94.2853
1279.54	94.6213	94.2158	94.2989	94.5009	94.3114	94.3114	94.1928	93.7051	94.4832
1280.02	94.8037	94.4038	94.4872	94.6907	94.5056	94.5056	94.3751	93.897	94.6685
1280.5	94.9748	94.5805	94.6623	94.8688	94.6868	94.6868	94.5452	94.0761	94.8428
1280.98	95.136	94.7472	94.8254	95.036	94.856	94.856	94.7044	94.2432	95.0074
1281.47	95.2882	94.9045	94.9774	95.1927	95.0136	95.0136	94.8537	94.399	95.163
1281.95	95.432	95.0531	95.1193	95.3392	95.1608	95.1608	94.9939	94.5444	95.3098
1282.43	95.568	95.1933	95.2522	95.4758	95.2983	95.2983	95.1259	94.68	95.4482
1282.91	95.6967	95.3255	95.3771	95.6034	95.4271	95.4271	95.2506	94.8064	95.5783
1283.39	95.8183	95.4501	95.4952	95.7227	95.5478	95.5478	95.3689	94.9242	95.7005
1283.88	95.933	95.5671	95.6074	95.8347	95.6614	95.6614	95.4817	95.034	95.8151
1284.36	96.0413	95.6769	95.7144	95.9403	95.7684	95.7684	95.5899	95.1364	95.9229
1284.84	96.1434	95.7798	95.8168	96.04	95.8695	95.8695	95.6939	95.2325	96.0246
1285.32	96.2395	95.8762	95.9145	96.1345	95.9654	95.9654	95.794	95.3233	96.1208
1285.81	96.3301	95.9666	96.0077	96.2239	96.0569	96.0569	95.8902	95.41	96.2123
1286.29	96.4155	96.0516	96.0961	96.3087	96.1444	96.1444	95.9823	95.4937	96.2999
1286.77	96.4964	96.1319	96.1801	96.389	96.2283	96.2283	96.0703	95.5752	96.3841
1287.25	96.5731	96.2083	96.2597	96.4654	96.3089	96.3089	96.1542	95.6547	96.4653
1287.73	96.646	96.2813	96.3355	96.5383	96.3864	96.3864	96.2342	95.7326	96.5434
1288.22	96.7154	96.3514	96.4078	96.6081	96.461	96.461	96.3104	95.8087	96.6184
1288.7	96.7815	96.4189	96.477	96.6752	96.5329	96.5329	96.3831	95.883	96.69
1289.18	96.8444	96.484	96.5434	96.7399	96.6026	96.6026	96.4526	95.9554	96.7579
1289.66	96.9043	96.5469	96.6071	96.8025	96.6703	96.6703	96.519	96.026	96.8219
1290.14	96.9615	96.6077	96.6682	96.8635	96.7363	96.7363	96.5826	96.0948	96.8821
1290.63	97.0165	96.6665	96.7269	96.9233	96.8006	96.8006	96.6438	96.1617	96.9391
1291.11	97.0697	96.7238	96.7831	96.9823	96.8631	96.8631	96.7028	96.2267	96.9934
1291.59	97.1215	96.7795	96.8371	97.0409	96.9236	96.9236	96.7598	96.2896	97.0458
1292.07	97.1723	96.8339	96.8889	97.0988	96.982	96.982	96.8151	96.3502	97.0968
1292.56	97.222	96.8867	96.9384	97.1558	97.038	97.038	96.8685	96.4085	97.147
1293.04	97.2708	96.9378	96.9858	97.2114	97.0919	97.0919	96.9201	96.4644	97.1964
1293.52	97.3183	96.9869	97.0309	97.265	97.1438	97.1438	96.9696	96.5179	97.2451
1294	97.3645	97.0338	97.074	97.316	97.1938	97.1938	97.017	96.5691	97.2927
1294.48	97.4093	97.0783	97.115	97.3641	97.2421	97.2421	97.0623	96.6179	97.3391
1294.96	97.4526	97.1204	97.1544	97.4095	97.2887	97.2887	97.1057	96.6646	97.384
1295.45	97.4943	97.1602	97.1924	97.4522	97.3337	97.3337	97.1474	96.7092	97.4274
1295.93	97.5348	97.198	97.2295	97.4926	97.377	97.377	97.1877	96.7522	97.4691
1296.41	97.5738	97.2341	97.2658	97.5308	97.4186	97.4186	97.2267	96.7938	97.509
1296.89	97.6116	97.2689	97.3016	97.567	97.4587	97.4587	97.2645	96.8346	97.5472
1297.38	97.648	97.3027	97.337	97.6014	97.4976	97.4976	97.3011	96.8751	97.5837
1297.86	97.683	97.3359	97.3719	97.6342	97.5353	97.5353	97.3363	96.9156	97.6187
1298.34	97.7166	97.3688	97.4064	97.6654	97.5723	97.5723	97.3703	96.9562	97.6524
1298.82	97.7489	97.4014	97.4402	97.6955	97.6087	97.6087	97.403	96.9968	97.685
1299.3	97.7799	97.4338	97.4735	97.7246	97.6447	97.6447	97.4343	97.0371	97.7167
1299.79	97.81	97.466	97.506	97.7531	97.6804	97.6804	97.4644	97.0765	97.7477
1300.27	97.8395	97.498	97.5377	97.7809	97.7159	97.7159	97.4935	97.1146	97.7781
1300.75	97.8687	97.5295	97.5684	97.8083	97.7513	97.7513	97.5217	97.151	97.808
1301.23	97.8981	97.5603	97.598	97.835	97.7864	97.7864	97.5491	97.1853	97.8375
1301.71	97.928	97.5904	97.6263	97.8611	97.8209	97.8209	97.5759	97.2174	97.8668
1302.2	97.9585	97.6195	97.6534	97.8865	97.8544	97.8544	97.6024	97.2472	97.8958
1302.68	97.9895	97.6477	97.6792	97.9114	97.8864	97.8864	97.6286	97.2747	97.9249
1303.16	98.0209	97.675	97.7039	97.9359	97.9163	97.9163	97.6548	97.3002	97.9539
1303.64	98.0521	97.7014	97.7278	97.9603	97.944	97.944	97.6811	97.3238	97.9829
1304.13	98.0826	97.7271	97.7514	97.9846	97.9693	97.9693	97.7075	97.3459	98.0116
1304.61	98.1119	97.7523	97.7749	98.0089	97.9924	97.9924	97.7339	97.3669	98.0398
1305.09	98.1396	97.7773	97.7986	98.0331	98.0138	98.0138	97.7602	97.3871	98.0673
1305.57	98.1655	97.8021	97.823	98.057	98.0341	98.0341	97.786	97.4065	98.0937
1306.05	98.1897	97.8268	97.848	98.0803	98.0538	98.0538	97.811	97.4254	98.1189
1306.54	98.2122	97.8513	97.8735	98.1028	98.0733	98.0733	97.8347	97.4437	98.143
1307.02	98.2335	97.8754	97.8992	98.1243	98.0925	98.0925	97.8565	97.4613	98.1658
1307.5	98.2536	97.8988	97.9246	98.1446	98.1117	98.1117	97.876	97.4782	98.1875
1307.98	98.273	97.9213	97.9492	98.1637	98.1305	98.1305	97.8927	97.4945	98.2082
1308.46	98.2919	97.9426	97.9726	98.1816	98.1488	98.1488	97.9065	97.5106	98.2278
1308.95	98.3104	97.9628	97.9945	98.1986	98.1665	98.1665	97.9173	97.5266	98.2464
1309.43	98.3288	97.9819	98.0146	98.2152	98.1837	98.1837	97.9256	97.5428	98.2642
1309.91	98.3473	98.0003	98.033	98.232	98.2005	98.2005	97.9322	97.5596	98.281
1310.39	98.366	98.0185	98.0498	98.2494	98.2171	98.2171	97.938	97.577	98.2973
1310.88	98.3851	98.0367	98.0652	98.2679	98.234	98.234	97.9442	97.595	98.313
1311.36	98.4046	98.0555	98.0794	98.2877	98.2515	98.2515	97.9522	97.6136	98.3284
1311.84	98.4243	98.0749	98.0926	98.3085	98.2698	98.2698	97.9627	97.6326	98.3436
1312.32	98.444	98.0947	98.1049	98.3298	98.2891	98.2891	97.9765	97.6519	98.3587
1312.8	98.4634	98.1149	98.1164	98.351	98.3092	98.3092	97.9938	97.6712	98.3739
1313.29	98.4822	98.1348	98.1273	98.3713	98.3296	98.3296	98.0141	97.6903	98.3891
1313.77	98.5001	98.154	98.1378	98.3898	98.35	98.35	98.0369	97.7092	98.4043
1314.25	98.517	98.1722	98.1479	98.4061	98.3698	98.3698	98.0611	97.7276	98.4196
1314.73	98.5327	98.189	98.1581	98.4201	98.3886	98.3886	98.0858	97.7454	98.4349
1315.21	98.5476	98.2046	98.1687	98.432	98.4063	98.4063	98.11	97.7625	98.4504
1315.7	98.5617	98.2191	98.1801	98.4423	98.4228	98.4228	98.133	97.7787	98.4658
1316.18	98.5755	98.2329	98.1925	98.4516	98.4385	98.4385	98.1544	97.7939	98.4811
1316.66	98.5891	98.2466	98.2061	98.4608	98.4532	98.4532	98.1741	97.8081	98.4962
1317.14	98.6026	98.2604	98.2208	98.4705	98.4672	98.4672	98.1924	97.8212	98.5109
1317.62	98.616	98.2746	98.2362	98.481	98.4803	98.4803	98.2092	97.8331	98.5251
1318.11	98.6293	98.2892	98.2517	98.4925	98.492	98.492	98.2249	97.844	98.5387
1318.59	98.6422	98.3039	98.2667	98.5047	98.5021	98.5021	98.2393	97.8538	98.5516
1319.07	98.6546	98.3182	98.2805	98.5173	98.5104	98.5104	98.2524	97.8626	98.5636
1319.55	98.6663	98.3317	98.2928	98.5298	98.517	98.517	98.264	97.8707	98.5748
1320.04	98.677	98.3437	98.3036	98.5417	98.5221	98.5221	98.2742	97.8782	98.5852
1320.52	98.6867	98.3541	98.313	98.5527	98.5263	98.5263	98.283	97.885	98.5947
1321	98.6952	98.3625	98.3218	98.5628	98.53	98.53	98.2906	97.8912	98.6034
1321.48	98.7027	98.3689	98.3307	98.572	98.5339	98.5339	98.2974	97.8967	98.6116
1321.96	98.7092	98.3737	98.3402	98.5804	98.5382	98.5382	98.3038	97.9013	98.6193
1322.45	98.7148	98.3772	98.3507	98.5882	98.543	98.543	98.31	97.905	98.6268
1322.93	98.7196	98.3798	98.3621	98.5955	98.548	98.548	98.3164	97.9078	98.6341
1323.41	98.7238	98.3823	98.374	98.6024	98.5532	98.5532	98.323	97.9099	98.6411
1323.89	98.7279	98.3851	98.3858	98.6087	98.5582	98.5582	98.3299	97.9116	98.6477
1324.38	98.7321	98.3886	98.3967	98.6144	98.5631	98.5631	98.3368	97.9132	98.6539
1324.86	98.7369	98.3933	98.4063	98.6195	98.5678	98.5678	98.3436	97.9152	98.6596
1325.34	98.7425	98.3992	98.414	98.6241	98.5725	98.5725	98.35	97.9177	98.6649
1325.82	98.7494	98.4063	98.4198	98.628	98.5773	98.5773	98.3557	97.9208	98.67
1326.3	98.7576	98.4144	98.4238	98.6315	98.5824	98.5824	98.3607	97.9245	98.6752
1326.79	98.7671	98.4234	98.4265	98.6346	98.5879	98.5879	98.3649	97.9288	98.6808
1327.27	98.7775	98.4328	98.4283	98.6375	98.5938	98.5938	98.3685	97.9337	98.687
1327.75	98.7884	98.4426	98.4299	98.6401	98.6001	98.6001	98.3716	97.9391	98.6939
1328.23	98.7995	98.4525	98.4317	98.6426	98.6066	98.6066	98.3745	97.9451	98.7014
1328.71	98.8103	98.4625	98.4341	98.645	98.6131	98.6131	98.3775	97.9516	98.7093
1329.2	98.8204	98.4725	98.4372	98.6476	98.6193	98.6193	98.3808	97.9586	98.7172
1329.68	98.8295	98.4825	98.4408	98.6505	98.6249	98.6249	98.3841	97.9658	98.7249
1330.16	98.8375	98.4924	98.4448	98.6537	98.63	98.63	98.3873	97.9728	98.7321
1330.64	98.8441	98.5018	98.4487	98.6572	98.6345	98.6345	98.39	97.9794	98.7386
1331.12	98.8494	98.5103	98.4522	98.6611	98.6385	98.6385	98.3918	97.9853	98.7442
1331.61	98.8533	98.5172	98.4551	98.6654	98.6427	98.6427	98.3925	97.9906	98.7489
1332.09	98.8557	98.5219	98.4577	98.6699	98.6472	98.6472	98.3922	97.9955	98.7527
1332.57	98.8567	98.5239	98.4602	98.6749	98.6525	98.6525	98.3912	98.0004	98.7557
1333.05	98.8561	98.5227	98.4632	98.6804	98.6586	98.6586	98.3898	98.0056	98.7582
1333.54	98.8541	98.518	98.4671	98.6864	98.6656	98.6656	98.3886	98.0114	98.7602
1334.02	98.8506	98.51	98.4721	98.6927	98.673	98.673	98.3878	98.0178	98.7618
1334.5	98.8456	98.499	98.4783	98.6991	98.6802	98.6802	98.3872	98.0243	98.7632
1334.98	98.8395	98.4856	98.4852	98.705	98.6868	98.6868	98.3864	98.0303	98.7643
1335.46	98.8324	98.4709	98.4921	98.7098	98.692	98.692	98.3848	98.0347	98.7652
1335.94	98.8249	98.4559	98.4984	98.7127	98.6956	98.6956	98.382	98.0366	98.7657
1336.43	98.8174	98.4419	98.5036	98.7133	98.6975	98.6975	98.3776	98.0351	98.7658
1336.91	98.8107	98.4303	98.5072	98.7114	98.6975	98.6975	98.3717	98.0299	98.7653
1337.39	98.8053	98.422	98.5092	98.7074	98.6958	98.6958	98.3647	98.0211	98.7644
1337.87	98.8016	98.4178	98.5096	98.7016	98.6925	98.6925	98.3572	98.0096	98.763
1338.36	98.8002	98.4178	98.5086	98.695	98.6878	98.6878	98.3499	97.9967	98.7614
1338.84	98.801	98.4219	98.5062	98.6881	98.6817	98.6817	98.3434	97.9839	98.7597
1339.32	98.8041	98.4295	98.5028	98.6818	98.6741	98.6741	98.3381	97.9722	98.7581
1339.8	98.8092	98.4396	98.4984	98.6766	98.6652	98.6652	98.3344	97.9625	98.7566
1340.28	98.8156	98.4513	98.4933	98.6729	98.6551	98.6551	98.3324	97.9554	98.7552
1340.77	98.8226	98.4632	98.4877	98.6709	98.6443	98.6443	98.332	97.9507	98.754
1341.25	98.8296	98.4744	98.4819	98.6706	98.6334	98.6334	98.333	97.9484	98.7527
1341.73	98.8357	98.4841	98.4761	98.6719	98.6235	98.6235	98.335	97.948	98.7514
1342.21	98.8404	98.4919	98.4706	98.6743	98.6152	98.6152	98.3376	97.9491	98.7497
1342.69	98.8436	98.4977	98.4655	98.6773	98.6093	98.6093	98.3404	97.9514	98.7476
1343.18	98.8451	98.5019	98.4609	98.6801	98.6061	98.6061	98.343	97.9547	98.7448
1343.66	98.8452	98.5048	98.4571	98.6821	98.6056	98.6056	98.3454	97.959	98.7413
1344.14	98.8439	98.5069	98.4543	98.6828	98.6074	98.6074	98.3478	97.9639	98.7372
1344.62	98.8416	98.5082	98.4525	98.6819	98.6105	98.6105	98.3503	97.969	98.7328
1345.11	98.8385	98.5088	98.4519	98.6793	98.6142	98.6142	98.3531	97.9737	98.7285
1345.59	98.835	98.5084	98.4523	98.6752	98.6177	98.6177	98.356	97.9774	98.7246
1346.07	98.8315	98.5069	98.4531	98.6695	98.6204	98.6204	98.3586	97.9797	98.7216
1346.55	98.8282	98.5043	98.4538	98.6626	98.6222	98.6222	98.3604	97.9804	98.7197
1347.03	98.8255	98.5006	98.4535	98.6548	98.6231	98.6231	98.3609	97.9798	98.7189
1347.52	98.8234	98.4961	98.4517	98.6463	98.6233	98.6233	98.3593	97.9781	98.7191
1348	98.822	98.4912	98.4478	98.6376	98.6233	98.6233	98.3555	97.976	98.7199
1348.48	98.8211	98.4862	98.4418	98.629	98.6231	98.6231	98.3492	97.9738	98.7211
1348.96	98.8205	98.4817	98.4339	98.621	98.6228	98.6228	98.3408	97.9715	98.7222
1349.44	98.8198	98.4778	98.4246	98.6141	98.6225	98.6225	98.3308	97.9694	98.7229
1349.93	98.8185	98.4749	98.4149	98.6084	98.622	98.622	98.3197	97.9671	98.7231
1350.41	98.8165	98.4729	98.4057	98.6041	98.6214	98.6214	98.3084	97.9645	98.7227
1350.89	98.8135	98.472	98.3978	98.6011	98.6206	98.6206	98.2976	97.9616	98.7219
1351.37	98.8097	98.472	98.392	98.5992	98.6199	98.6199	98.2879	97.9584	98.7207
1351.86	98.8054	98.4727	98.3889	98.5981	98.6195	98.6195	98.28	97.9554	98.7192
1352.34	98.8009	98.474	98.3886	98.5974	98.6194	98.6194	98.2743	97.9528	98.7177
1352.82	98.7969	98.4757	98.3911	98.5967	98.6198	98.6198	98.2708	97.951	98.7161
1353.3	98.7938	98.4774	98.396	98.5958	98.6204	98.6204	98.2695	97.9501	98.7146
1353.78	98.7917	98.4788	98.4024	98.5946	98.621	98.621	98.2701	97.9498	98.7133
1354.27	98.7908	98.4795	98.4097	98.5928	98.6211	98.6211	98.2718	97.9498	98.7121
1354.75	98.7906	98.4793	98.4167	98.5905	98.6204	98.6204	98.274	97.9494	98.711
1355.23	98.7907	98.4779	98.4227	98.5877	98.6184	98.6184	98.276	97.9478	98.7101
1355.71	98.7902	98.4747	98.4269	98.5846	98.615	98.615	98.277	97.9444	98.7093
1356.19	98.7883	98.4696	98.4288	98.5812	98.6099	98.6099	98.2765	97.9389	98.7085
1356.68	98.7841	98.4621	98.4282	98.5778	98.6034	98.6034	98.2742	97.9311	98.7078
1357.16	98.7766	98.4518	98.4251	98.5745	98.5958	98.5958	98.2696	97.9214	98.7069
1357.64	98.7654	98.4384	98.4196	98.5714	98.5875	98.5875	98.2627	97.9099	98.7058
1358.12	98.7503	98.4219	98.412	98.5682	98.579	98.579	98.2534	97.8972	98.7041
1358.61	98.7314	98.4024	98.4026	98.5646	98.5709	98.5709	98.2418	97.8835	98.7014
1359.09	98.7099	98.3808	98.3916	98.5603	98.5635	98.5635	98.2283	97.869	98.6975
1359.57	98.687	98.3584	98.3796	98.5547	98.5569	98.5569	98.2133	97.8536	98.6919
1360.05	98.6649	98.337	98.3669	98.5478	98.551	98.551	98.1979	97.8378	98.6844
1360.53	98.6452	98.3183	98.3541	98.5396	98.5458	98.5458	98.1829	97.8222	98.675
1361.02	98.6295	98.304	98.3417	98.5305	98.541	98.541	98.1692	97.8081	98.6641
1361.5	98.6188	98.295	98.33	98.5209	98.5367	98.5367	98.1574	97.7966	98.6521
1361.98	98.6133	98.2913	98.3192	98.5115	98.5326	98.5326	98.1478	97.7888	98.6396
1362.46	98.6125	98.2926	98.3095	98.5025	98.5287	98.5287	98.1402	97.785	98.6271
1362.94	98.6155	98.2973	98.301	98.4943	98.5245	98.5245	98.1344	97.7848	98.6153
1363.43	98.6205	98.3038	98.2935	98.4871	98.52	98.52	98.1298	97.7875	98.6045
1363.91	98.6253	98.3096	98.2873	98.4809	98.5147	98.5147	98.1257	97.7916	98.5949
1364.39	98.6281	98.3127	98.2821	98.4754	98.5083	98.5083	98.1214	97.7952	98.5865
1364.87	98.6272	98.3112	98.278	98.4707	98.5004	98.5004	98.1164	97.7968	98.5793
1365.35	98.6218	98.3044	98.2747	98.4665	98.4907	98.4907	98.1101	97.7948	98.5729
1365.84	98.6121	98.2927	98.2722	98.4629	98.4792	98.4792	98.1022	97.7887	98.5672
1366.32	98.5993	98.2776	98.27	98.4596	98.4662	98.4662	98.0929	97.7787	98.5617
1366.8	98.5848	98.2609	98.2679	98.4566	98.4524	98.4524	98.0823	97.7657	98.5562
1367.28	98.5702	98.2446	98.2654	98.4538	98.4386	98.4386	98.0709	97.7507	98.5505
1367.77	98.5566	98.2301	98.2625	98.4511	98.4252	98.4252	98.0591	97.7349	98.5447
1368.25	98.5445	98.218	98.259	98.4485	98.4127	98.4127	98.0473	97.7188	98.539
1368.73	98.534	98.2082	98.2548	98.4455	98.4015	98.4015	98.0354	97.7031	98.5334
1369.21	98.5245	98.1996	98.2501	98.4416	98.3914	98.3914	98.0232	97.6882	98.5283
1369.69	98.5148	98.1908	98.2447	98.436	98.3826	98.3826	98.0101	97.6742	98.5239
1370.18	98.5038	98.1803	98.2386	98.4278	98.3749	98.3749	97.9954	97.661	98.5202
1370.66	98.4907	98.1668	98.2315	98.4163	98.3679	98.3679	97.9786	97.6482	98.5171
1371.14	98.475	98.1498	98.223	98.4015	98.3614	98.3614	97.9596	97.6353	98.5144
1371.62	98.4572	98.13	98.2129	98.3835	98.355	98.355	97.9387	97.6221	98.5115
1372.1	98.4383	98.1087	98.2011	98.3633	98.348	98.348	97.9168	97.6084	98.5079
1372.59	98.4198	98.0879	98.1877	98.3421	98.3401	98.3401	97.895	97.5947	98.5029
1373.07	98.4029	98.0692	98.173	98.3212	98.3311	98.3311	97.8745	97.5816	98.4962
1373.55	98.3888	98.0541	98.1574	98.302	98.3207	98.3207	97.8562	97.57	98.4875
1374.03	98.3781	98.0434	98.1412	98.2852	98.3089	98.3089	97.8406	97.5599	98.4768
1374.52	98.3711	98.0371	98.1249	98.2715	98.2959	98.2959	97.8278	97.5516	98.4643
1375	98.3671	98.0344	98.1087	98.2605	98.2819	98.2819	97.8172	97.5448	98.4501
1375.48	98.3652	98.0342	98.0927	98.2518	98.2673	98.2673	97.8079	97.5387	98.4347
1375.96	98.364	98.0347	98.0768	98.244	98.2526	98.2526	97.7986	97.5328	98.4184
1376.44	98.3621	98.0345	98.0609	98.2359	98.2379	98.2379	97.7877	97.5261	98.4015
1376.92	98.3585	98.0324	98.0449	98.226	98.2233	98.2233	97.7741	97.5181	98.3843
1377.41	98.3526	98.0278	98.0285	98.2131	98.2089	98.2089	97.7566	97.5086	98.367
1377.89	98.3445	98.0209	98.0115	98.1965	98.1948	98.1948	97.7348	97.4978	98.3494
1378.37	98.3341	98.0122	97.9937	98.1762	98.1809	98.1809	97.709	97.4862	98.3315
1378.85	98.3219	98.0023	97.9747	98.1528	98.1673	98.1673	97.68	97.4743	98.3131
1379.34	98.3079	97.9912	97.9547	98.1273	98.154	98.154	97.6491	97.4619	98.2939
1379.82	98.2918	97.9785	97.9339	98.1008	98.1407	98.1407	97.6177	97.4487	98.2739
1380.3	98.2735	97.9635	97.9127	98.0744	98.1269	98.1269	97.5873	97.4339	98.2531
1380.78	98.2527	97.9453	97.8916	98.049	98.1121	98.1121	97.5589	97.4168	98.2314
1381.26	98.2291	97.9231	97.8713	98.0247	98.0955	98.0955	97.5331	97.3967	98.2091
1381.75	98.2026	97.8966	97.8521	98.0018	98.0767	98.0767	97.5102	97.3732	98.1862
1382.23	98.1734	97.8656	97.8341	97.9795	98.0551	98.0551	97.4896	97.3465	98.1627
1382.71	98.1415	97.8305	97.817	97.957	98.0307	98.0307	97.4702	97.3167	98.1384
1383.19	98.1069	97.792	97.7999	97.9329	98.0035	98.0035	97.4506	97.2841	98.1129
1383.67	98.0696	97.7507	97.781	97.9058	97.9735	97.9735	97.4293	97.2489	98.0853
1384.16	98.0294	97.7074	97.7584	97.8744	97.9407	97.9407	97.4049	97.2113	98.0545
1384.64	97.9861	97.6629	97.7301	97.8377	97.905	97.905	97.3764	97.1712	98.0194
1385.12	97.9394	97.6177	97.6946	97.7954	97.8661	97.8661	97.3433	97.1287	97.9789
1385.6	97.8894	97.5719	97.651	97.7475	97.8237	97.8237	97.3056	97.084	97.9324
1386.09	97.836	97.5253	97.5991	97.6944	97.7774	97.7774	97.2632	97.0372	97.8799
1386.57	97.7792	97.4774	97.5392	97.6366	97.727	97.727	97.2162	96.9883	97.8215
1387.05	97.7193	97.4271	97.4722	97.5747	97.672	97.672	97.1645	96.937	97.7579
1387.53	97.6563	97.3737	97.3992	97.5096	97.6121	97.6121	97.1079	96.8826	97.6899
1388.01	97.5907	97.3164	97.3221	97.4419	97.547	97.547	97.0466	96.8243	97.6186
1388.5	97.5229	97.2548	97.2429	97.3726	97.4766	97.4766	96.9806	96.7611	97.545
1388.98	97.4534	97.1888	97.1637	97.3025	97.401	97.401	96.91	96.6923	97.4701
1389.46	97.3825	97.1185	97.0864	97.2321	97.3202	97.3202	96.8348	96.6173	97.3945
1389.94	97.3099	97.0439	97.0122	97.1615	97.2349	97.2349	96.7548	96.5362	97.3181
1390.42	97.2346	96.9643	96.941	97.0896	97.1452	97.1452	96.6692	96.4495	97.2401
1390.91	97.1547	96.8785	96.8705	97.0148	97.0513	97.0513	96.5764	96.3575	97.1587
1391.39	97.0674	96.7845	96.7967	96.9341	96.9526	96.9526	96.4748	96.2599	97.0709
1391.87	96.9695	96.68	96.7149	96.8448	96.8474	96.8474	96.3633	96.1555	96.9737
1392.35	96.8587	96.5631	96.6211	96.7446	96.7334	96.7334	96.2413	96.0421	96.8645
1392.84	96.7336	96.4329	96.5123	96.6321	96.6088	96.6088	96.1094	95.9181	96.742
1393.32	96.5945	96.2902	96.3879	96.5075	96.4731	96.4731	95.9692	95.7831	96.6067
1393.8	96.4435	96.1371	96.2485	96.3716	96.3277	96.3277	95.8226	95.6388	96.4609
1394.28	96.284	95.9769	96.0963	96.2262	96.1763	96.1763	95.672	95.4886	96.3079
1394.76	96.1199	95.8135	95.9344	96.0737	96.0234	96.0234	95.5196	95.3372	96.1518
1395.25	95.9557	95.6512	95.7667	95.9171	95.8742	95.8742	95.368	95.1896	95.9968
1395.73	95.7958	95.4943	95.5978	95.7599	95.733	95.733	95.2201	95.0502	95.8469
1396.21	95.6444	95.3471	95.4328	95.6063	95.6034	95.6034	95.079	94.9226	95.7053
1396.69	95.5053	95.2133	95.2771	95.4608	95.487	95.487	94.948	94.8087	95.5747
1397.17	95.3812	95.0957	95.1355	95.3273	95.3836	95.3836	94.8296	94.709	95.4568
1397.66	95.2735	94.9956	95.0115	95.2092	95.2918	95.2918	94.7258	94.6226	95.3521
1398.14	95.1823	94.9127	94.9065	95.1078	95.2097	95.2097	94.6368	94.548	95.2601
1398.62	95.1068	94.8459	94.8204	95.0233	95.1358	95.1358	94.5619	94.4836	95.1799
1399.1	95.0456	94.7933	94.7513	94.9545	95.0696	95.0696	94.4999	94.4287	95.1107
1399.59	94.9972	94.753	94.697	94.9	95.0116	95.0116	94.4492	94.3828	95.0523
1400.07	94.9604	94.7233	94.6554	94.8579	94.9626	94.9626	94.4086	94.3455	95.0051
1400.55	94.9333	94.7019	94.6247	94.8266	94.923	94.923	94.3771	94.316	94.9695
1401.03	94.9139	94.6864	94.6032	94.8043	94.8928	94.8928	94.3537	94.2929	94.9451
1401.51	94.8996	94.6744	94.5888	94.7887	94.8709	94.8709	94.3367	94.2744	94.9303
1401.99	94.8877	94.6632	94.5794	94.7772	94.8555	94.8555	94.3243	94.2582	94.9223
1402.48	94.8753	94.6512	94.5722	94.7674	94.8443	94.8443	94.3144	94.2424	94.9173
[truncated: 5,388 more rows]
